# Supplementary material for: Parental and offspring contribution of genetic markers of adult blood pressure in early life: The FAMILY study
Source: PLoS One. 2017 Oct 18;12(10):e0186218. doi: 10.1371/journal.pone.0186218 (PMC5646805; doi:10.1371/journal.pone.0186218)
Supplement: S2 File — (TXT) [file pone.0186218.s002.txt]

age0.of	BMI0.of	SBP0.of	DBP0.of	age1.of	BMI1.of	SBP1.of	DBP1.of	age2.of	BMI2.of	SBP2.of	DBP2.of	age3.of	BMI3.of	SBP3.of	DBP3.of	age5.of	BMI5.of	SBP5.of	DBP5.of	SEX.of	rs17367504.of	rs2932538.of	rs1438065.of	rs13082711.of	rs223102.of	rs1717017.of	rs13107325.of	rs1458038.of	rs1173771.of	rs12187017.of	rs1799945.of	rs805303.of	rs11191548.of	rs4590817.of	rs381815.of	rs633185.of	rs2384550.of	rs2681472.of	rs3184504.of	rs1378942.of	rs2521501.of	rs12940887.of	rs1327235.of	rs6015450.of	GS.of	rs17367504.mot	rs2932538.mot	rs1438065.mot	rs13082711.mot
NA	NA	NA	NA	NA	NA	NA	NA	NA	NA	NA	NA	NA	NA	NA	NA	NA	NA	NA	NA	NA	NA	NA	NA	NA	NA	NA	NA	NA	NA	NA	NA	NA	NA	NA	NA	NA	NA	NA	NA	NA	NA	NA	NA	NA	NA	NA	NA	NA	NA
0.008219178	12.7129	NA	NA	1.24109589	16.1	NA	NA	2.167123288	15.8	NA	NA	3.019178082	15.2	115.5	63.5	5.153424658	14.1	96	65	1	2	1	1	0	0	0	1	1	2	0	0	2	2	2	0	1	0	2	2	0	0	1	1	0	21	2	2	1	0
NA	NA	NA	NA	NA	NA	NA	NA	NA	NA	NA	NA	NA	NA	NA	NA	NA	NA	NA	NA	NA	NA	NA	NA	NA	NA	NA	NA	NA	NA	NA	NA	NA	NA	NA	NA	NA	NA	NA	NA	NA	NA	NA	NA	NA	NA	NA	NA	NA	NA
NA	NA	NA	NA	NA	NA	NA	NA	NA	NA	NA	NA	NA	NA	NA	NA	NA	NA	NA	NA	NA	NA	NA	NA	NA	NA	NA	NA	NA	NA	NA	NA	NA	NA	NA	NA	NA	NA	NA	NA	NA	NA	NA	NA	NA	NA	NA	NA	NA	NA
0.002739726	14.7245	NA	42	1.169863014	19.2	NA	NA	2.101369863	16.5	105	67	2.975342466	17	103	62	5.032876712	16.5	96.7	51.3	2	2	1	1	0	1	1	2	0	2	1	0	0	1	2	0	1	1	2	1	2	1	0	2	0	24	2	1	1	0
0.002739726	14.7245	NA	42	1.169863014	19.2	NA	NA	2.101369863	16.5	105	67	2.975342466	17	103	62	5.032876712	16.5	96.7	51.3	2	2	1	1	0	1	1	2	0	2	1	0	0	1	2	0	1	1	2	1	2	1	0	2	0	24	2	1	1	0
0.005479452	12.3501	NA	42.5	1.082191781	17.9	104.5	67	2.04109589	15.7	107	63	3.010958904	15.4	92	56	5.04109589	16.5	92	59	2	1	2	0	0	1	1	2	0	1	1	1	1	2	2	1	2	1	1	2	1	1	1	1	1	27	1	2	1	1
0.008219178	13.1221	NA	46	1.104109589	16.9	99	54	2.243835616	15.5	102	64.5	3.057534247	15.3	99	65	5.043835616	15	114	67	2	2	2	0	0	0	1	2	0	2	1	1	2	2	1	1	2	1	1	1	1	0	2	1	1	27	2	2	0	0
0.010958904	15.4472	NA	43	1.068493151	16	104.5	58.5	2.309589041	16	105.5	66.5	3.021917808	16	96.5	59.5	5.054794521	15.1	105	54	2	1	2	0	0	1	0	2	1	1	2	0	2	1	1	0	1	2	2	0	1	1	0	1	0	22	2	2	1	0
0	14.6823	NA	29.5	1.15890411	18	80	64	2.243835616	16.9	92.5	51	3.02739726	16.3	79	52.7	5.063013699	17.5	90.3	57.3	2	2	1	0	1	0	1	2	1	2	1	0	1	2	2	0	2	2	1	1	0	0	2	2	0	26	2	1	1	0
0.008219178	7.7276	54	34	1.254794521	17.1	93.5	60.5	2.221917808	15.1	102	65	3.115068493	15.1	104	59.5	5.178082192	14.4	92.3	50.3	1	2	2	0	1	1	0	2	0	2	2	1	1	2	2	0	2	2	1	1	1	0	2	1	0	28	2	2	0	1
0.002739726	11.6543	NA	59	1.131506849	16	NA	NA	2.194520548	14.8	113	75	2.983561644	15.2	104	57	4.989041096	15.4	90.3	54	2	2	1	1	0	2	1	2	1	2	1	0	2	2	2	0	1	1	2	2	2	0	0	0	0	27	1	2	1	0
0.002739726	14.8079	NA	47.5	1.479452055	18.2	107.5	69.5	2.438356164	17.1	98	70	3.030136986	16.5	112	67	5.106849315	17.7	107	66.7	2	2	2	0	0	0	0	0	2	1	1	0	2	2	2	0	0	2	1	1	0	1	0	0	0	19	2	2	0	0
0	13.3895	NA	34.5	1.22739726	17.7	108	62	2.263013699	17.3	NA	NA	3.019178082	16.8	107.3	67.3	4.945205479	16.3	97.5	69	1	2	2	1	1	0	1	2	0	1	1	0	0	2	2	0	2	1	1	0	1	1	0	2	0	23	2	1	1	1
0.002739726	15.6565	63	35.6667	1.180821918	17.1	105.5	62.5	2.208219178	15.6	90.7	61.3	3.024657534	15.5	92.3	61.7	5.106849315	16.3	86	55	1	2	2	0	0	2	0	2	2	1	2	0	2	2	2	0	1	2	2	2	1	0	1	0	0	28	2	2	0	0
0.005479452	14.328	NA	53.5	1.594520548	17.6	NA	NA	2.334246575	15.1	108	68	3.504109589	NA	NA	NA	4.931506849	16.1	94	56.5	2	1	1	1	0	0	0	2	1	2	2	0	1	2	2	0	1	2	2	1	0	1	0	1	0	23	0	2	0	0
0.002739726	14.3126	NA	36.5	1.265753425	17.4	95	57	2.145205479	16.1	99	56.7	3.082191781	16	NA	NA	5.082191781	15.6	107.3	64	2	2	2	1	1	1	1	2	0	1	1	0	1	2	2	0	2	2	2	2	1	0	0	1	0	27	2	2	1	0
0.010958904	13.8596	NA	25	1.167123288	20.8	NA	NA	2.298630137	18.8	108	68	3.290410959	18	NA	NA	5.068493151	22.8	104	62.7	2	2	1	0	1	2	1	2	0	2	0	0	0	2	1	0	2	2	2	0	1	0	0	1	0	22	2	2	0	0
0.002739726	15.0061	NA	46.5	1.216438356	18.3	108	58	2.120547945	15.5	101.3	69.7	3.060273973	14.9	89.7	58.3	5.076712329	14.8	98	68.7	2	1	1	0	0	1	0	2	2	1	2	0	1	2	2	0	2	2	1	2	1	1	0	2	0	26	1	1	1	0
0.002739726	15.46	NA	NA	1.109589041	16.3	NA	NA	2.282191781	14.8	90	60.5	3.030136986	14.7	87.7	53	4.98630137	14.8	99	52	2	1	1	0	1	2	0	2	0	1	0	0	1	2	2	1	2	2	1	0	1	1	1	1	0	23	0	2	0	1
0.002739726	15.9123	NA	34	1.183561644	17.2	97	60.5	2.093150685	16.4	101	62	3.030136986	15.4	91	54.7	5.22739726	14.6	103	69	1	2	1	0	1	0	0	2	2	2	2	1	1	2	2	0	2	0	1	1	1	1	0	1	1	26	1	1	0	0
0.002739726	15.2014	NA	42	NA	NA	NA	NA	NA	NA	NA	NA	NA	NA	NA	NA	NA	NA	NA	NA	2	2	2	0	0	1	0	2	0	1	0	0	2	2	1	0	1	1	1	1	1	0	2	0	1	21	2	2	1	0
0.016438356	14.1127	NA	NA	1.430136986	18.2	99	57	2.194520548	17.3	101.5	68	3.169863014	16.1	NA	NA	5.090410959	15.5	98.5	75.5	2	2	1	1	0	2	1	2	0	1	2	0	0	2	2	0	2	1	2	0	2	1	0	0	0	24	NA	NA	NA	NA
0.005479452	14.1975	70	36	1.205479452	16.5	NA	NA	2.263013699	17	89.5	53.5	3.021917808	16.2	91	59	4.975342466	16.6	94	55	1	2	2	0	1	2	0	2	1	0	0	0	1	2	1	1	1	2	0	1	1	0	1	2	1	24	2	1	1	0
0.005479452	NA	NA	NA	1.153424658	16.3	NA	NA	2.287671233	15.2	101.3	55.7	3.032876712	14.9	96	54.7	5.068493151	15.4	97.3	53.3	2	2	2	0	1	2	1	2	0	2	0	0	0	2	2	0	2	2	2	2	1	1	1	2	0	29	2	1	0	1
NA	NA	NA	NA	NA	NA	NA	NA	NA	NA	NA	NA	NA	NA	NA	NA	NA	NA	NA	NA	NA	NA	NA	NA	NA	NA	NA	NA	NA	NA	NA	NA	NA	NA	NA	NA	NA	NA	NA	NA	NA	NA	NA	NA	NA	NA	NA	NA	NA	NA
0.002739726	16.9222	NA	48.5	1.306849315	16.6	NA	NA	NA	NA	NA	NA	NA	NA	NA	NA	NA	NA	NA	NA	1	2	2	1	0	1	0	2	1	1	2	0	0	1	2	0	2	2	2	0	0	0	1	1	0	23	NA	NA	NA	NA
0.010958904	12.7965	NA	49.5	1.435616438	NA	NA	NA	NA	NA	NA	NA	NA	NA	NA	NA	NA	NA	NA	NA	2	2	0	0	1	2	0	2	0	1	2	1	2	2	1	1	2	1	2	2	1	0	1	2	1	29	2	1	0	0
0.002739726	14.985	NA	28	1.142465753	19.3	NA	NA	2.178082192	15.6	91.3	63.7	3.060273973	16.8	95.7	56.7	4.942465753	15.7	97	62.3	1	1	2	1	1	1	1	2	0	2	1	0	2	2	1	0	1	1	2	1	1	1	0	1	0	25	1	2	2	1
0.005479452	14.5037	NA	33	1.15890411	20.3	131	69	2.175342466	18.1	NA	NA	3.090410959	17.5	92.7	62	5.084931507	16.9	86.3	56	1	2	2	0	0	0	0	2	0	1	1	0	1	2	1	0	1	1	0	1	0	2	0	1	1	19	2	2	0	0
0.005479452	14.2458	NA	41	1.221917808	17.5	NA	NA	2.232876712	17	107	66	3.054794521	NA	NA	NA	5.309589041	NA	NA	NA	1	2	2	0	1	1	0	2	0	1	1	0	1	2	2	0	2	1	2	2	1	0	1	0	0	24	2	2	1	1
NA	NA	NA	NA	NA	NA	NA	NA	NA	NA	NA	NA	NA	NA	NA	NA	NA	NA	NA	NA	NA	NA	NA	NA	NA	NA	NA	NA	NA	NA	NA	NA	NA	NA	NA	NA	NA	NA	NA	NA	NA	NA	NA	NA	NA	NA	NA	NA	NA	NA
NA	NA	NA	NA	NA	NA	NA	NA	NA	NA	NA	NA	NA	NA	NA	NA	NA	NA	NA	NA	NA	NA	NA	NA	NA	NA	NA	NA	NA	NA	NA	NA	NA	NA	NA	NA	NA	NA	NA	NA	NA	NA	NA	NA	NA	NA	NA	NA	NA	NA
0.002739726	13.4762	NA	44	1.197260274	17.1	94	59.5	2.369863014	17.3	109.5	59	3.150684932	16	111.3	64	5.095890411	14.5	106.3	66.3	1	2	0	1	1	0	0	2	0	2	2	0	1	2	2	0	2	2	2	1	0	1	0	0	0	23	NA	NA	NA	NA
0.010958904	12.7776	NA	NA	NA	NA	NA	NA	NA	NA	NA	NA	NA	NA	NA	NA	NA	NA	NA	NA	1	2	2	0	1	1	1	2	1	2	1	1	2	2	2	0	2	1	2	2	1	0	1	1	0	30	2	1	0	2
0	14.1431	NA	37	1.183561644	19.8	NA	NA	2.279452055	16.9	107	64	3.117808219	15.8	104	62.3	5.024657534	16	97.3	65.3	1	2	1	1	1	1	0	2	1	0	1	0	1	2	2	0	1	1	2	1	0	1	1	1	1	24	2	2	0	1
0.002739726	11.0597	NA	32.5	1.156164384	16	105	65	2.287671233	14	80	56	3.054794521	14.4	95.7	61.7	5.030136986	13.6	78.3	50.3	2	1	2	1	1	1	0	2	0	2	2	2	1	2	2	2	2	2	1	1	0	0	0	2	0	29	2	1	0	1
0.008219178	15.2471	NA	39.5	1.15890411	16.8	NA	NA	2.145205479	18.1	NA	NA	3.252054795	17.5	97.3	52.3	5.191780822	17.3	111.7	57.3	1	2	2	1	0	1	0	1	1	2	2	0	1	2	2	1	0	1	1	2	1	1	1	2	0	27	2	2	0	0
0.021917808	NA	NA	49	1.136986301	15.8	124	67	2.342465753	15.3	100	60.5	3.150684932	15.5	101	65	5.068493151	15	101.7	53.3	2	1	2	0	1	1	0	2	0	0	1	0	1	2	2	0	1	1	1	1	0	1	1	0	1	20	1	2	1	1
0.005479452	14.2445	NA	40	1.147945205	16.4	105	69	2.210958904	17.8	95.7	64	3.060273973	17.6	91.3	64	5.032876712	17.3	99	59.7	1	2	1	0	1	0	1	2	0	2	2	0	1	2	2	0	2	0	2	0	0	0	2	1	0	23	NA	NA	NA	NA
0.002739726	14.2441	NA	49	1.336986301	15.3	102.5	65.5	2.17260274	14.8	94.7	57.7	3.021917808	13.4	91.3	55	6.22739726	11.4	94.3	62.7	2	1	2	0	1	0	0	2	1	2	0	1	1	2	2	0	2	0	1	0	1	0	1	1	0	21	1	2	0	1
0.002739726	14.1024	NA	44	1.230136986	17.7	NA	NA	2.189041096	16.1	121	75	3.079452055	15.7	105	65	5.295890411	15.2	126.7	65.7	2	2	2	1	0	0	0	2	0	2	2	0	1	2	2	0	2	1	1	0	1	2	1	1	1	26	2	2	2	0
0.002739726	12.8283	NA	46	1.183561644	18.3	NA	NA	2.361643836	17.1	92.7	63.7	3.115068493	17.5	99	67.5	5.175342466	19.9	103	59.7	2	2	1	1	0	1	0	2	0	2	2	0	1	2	1	0	2	2	2	0	0	1	2	0	0	24	2	1	1	0
0.002739726	12.0435	NA	24	NA	NA	NA	NA	NA	NA	NA	NA	NA	NA	NA	NA	NA	NA	NA	NA	2	2	1	0	0	2	0	2	1	0	1	1	1	2	0	1	1	0	2	2	0	1	1	1	0	22	2	2	0	0
0.002739726	15.2746	NA	39.5	NA	NA	NA	NA	NA	NA	NA	NA	NA	NA	NA	NA	NA	NA	NA	NA	1	2	1	0	0	0	0	1	0	1	2	0	1	0	2	0	2	2	2	0	0	1	0	0	0	17	1	2	0	0
0.002739726	14.3692	NA	42	NA	NA	NA	NA	NA	NA	NA	NA	3.408219178	NA	NA	NA	5.356164384	NA	NA	NA	1	2	2	0	1	0	0	2	0	1	2	0	0	2	2	0	1	1	2	2	0	1	1	2	0	24	2	2	0	1
0	13.9879	NA	56.5	1.210958904	19	NA	NA	2.136986301	17.1	NA	NA	3.164383562	17.4	101.3	70.3	NA	NA	NA	NA	2	2	2	0	2	1	0	2	0	2	2	0	2	2	1	0	2	1	2	1	0	1	0	0	0	25	2	2	0	2
0.002739726	13.7231	NA	36.5	1.216438356	15.9	98	63	2.167123288	15.2	129	69	3.010958904	15.1	93.3	59.3	5.126027397	14.7	84	56.7	2	2	1	0	0	2	0	2	1	2	1	0	2	2	2	0	2	1	2	0	1	0	2	2	0	27	NA	NA	NA	NA
0.002739726	16.4736	NA	51	1.17260274	19.2	102	63	2.101369863	19	NA	NA	3.060273973	17	111.7	66	5.17260274	16.9	101.3	61	2	2	2	1	0	1	0	2	0	2	0	1	1	2	2	1	2	1	2	0	2	0	0	1	0	25	2	2	1	1
0.002739726	12.8947	NA	46.5	1.150684932	18.6	98	67	2.128767123	15.9	NA	NA	3.15890411	17.4	98	64	5.112328767	16	93.3	60.7	1	0	1	1	0	1	1	2	2	2	1	0	2	2	2	0	2	2	2	2	0	0	0	1	0	26	1	1	1	0
NA	NA	NA	NA	NA	NA	NA	NA	NA	NA	NA	NA	NA	NA	NA	NA	NA	NA	NA	NA	NA	NA	NA	NA	NA	NA	NA	NA	NA	NA	NA	NA	NA	NA	NA	NA	NA	NA	NA	NA	NA	NA	NA	NA	NA	NA	NA	NA	NA	NA
NA	NA	NA	NA	NA	NA	NA	NA	NA	NA	NA	NA	NA	NA	NA	NA	NA	NA	NA	NA	NA	NA	NA	NA	NA	NA	NA	NA	NA	NA	NA	NA	NA	NA	NA	NA	NA	NA	NA	NA	NA	NA	NA	NA	NA	NA	NA	NA	NA	NA
NA	NA	NA	NA	1.161643836	16.9	86	53	2.142465753	15.8	85.7	56	3.038356164	15.8	95.7	58.3	5.216438356	15	89.3	55.3	2	2	2	0	1	1	1	2	0	2	2	1	1	2	2	1	2	1	2	1	0	1	0	0	0	27	2	2	0	2
NA	NA	NA	NA	NA	NA	NA	NA	NA	NA	NA	NA	NA	NA	NA	NA	NA	NA	NA	NA	NA	NA	NA	NA	NA	NA	NA	NA	NA	NA	NA	NA	NA	NA	NA	NA	NA	NA	NA	NA	NA	NA	NA	NA	NA	NA	NA	NA	NA	NA
NA	NA	NA	NA	NA	NA	NA	NA	NA	NA	NA	NA	NA	NA	NA	NA	NA	NA	NA	NA	NA	NA	NA	NA	NA	NA	NA	NA	NA	NA	NA	NA	NA	NA	NA	NA	NA	NA	NA	NA	NA	NA	NA	NA	NA	NA	NA	NA	NA	NA
0.002739726	12.9732	NA	37	1.139726027	20.8	NA	NA	2.276712329	17.8	99	63	3.082191781	17.1	97.7	59.3	5.339726027	16.4	96.3	57.7	2	2	2	0	1	1	1	2	1	0	2	0	2	2	2	1	1	1	2	1	0	0	1	1	0	26	2	1	0	1
0.005479452	14.5405	NA	24	1.317808219	16.4	99	62.5	2.180821918	14.5	91.3	55.7	NA	NA	NA	NA	NA	NA	NA	NA	1	2	2	1	0	1	0	2	1	1	1	0	1	1	1	1	1	1	2	1	0	0	1	0	0	21	2	2	1	1
0.008219178	14.288	NA	48	1.189041096	18.9	117	75.5	2.175342466	16.7	100	53.5	3.02739726	17.2	104.5	58.5	5.210958904	16.1	106.3	53.7	1	1	1	1	0	0	0	2	1	2	2	1	2	2	2	2	2	0	2	0	2	0	0	2	0	27	1	2	0	0
0.002739726	13.5681	NA	28.5	1.347945205	17.3	93	64.5	2.232876712	16.5	86.5	62.5	3.134246575	15.9	86.7	52.3	5.336986301	15.8	93.7	60	2	2	2	2	0	0	0	1	0	2	1	0	0	1	1	0	2	2	1	1	1	0	1	0	1	21	2	2	1	1
0.002739726	15.8977	NA	35.5	NA	NA	NA	NA	NA	NA	NA	NA	NA	NA	NA	NA	NA	NA	NA	NA	2	2	1	0	1	1	0	2	0	0	2	1	2	2	2	0	1	2	2	1	0	1	0	2	0	25	NA	NA	NA	NA
0.005479452	12.4529	NA	47.5	NA	NA	NA	NA	NA	NA	NA	NA	NA	NA	NA	NA	NA	NA	NA	NA	2	1	2	0	0	0	2	2	0	1	0	0	1	2	2	1	1	1	2	0	0	1	1	2	1	23	1	2	0	1
0.002739726	11.6253	NA	46	1.175342466	17.1	NA	NA	2.210958904	15.9	NA	NA	3.252054795	15	87.7	58	5.323287671	15.2	97.3	65	2	2	1	1	1	1	0	2	1	2	2	1	2	2	2	1	2	1	1	2	1	2	0	1	0	31	2	2	1	0
0.002739726	14.84	NA	24	1.17260274	16.7	99	66	2.194520548	15.9	84	59	3.22739726	15.7	87.3	55	5.279452055	14.5	87.7	57	2	2	1	0	1	0	0	2	0	1	2	0	0	1	1	1	2	1	2	0	0	1	1	1	0	20	2	1	1	1
0.002739726	14.3302	NA	42	1.15890411	18.7	NA	NA	2.142465753	15.1	86.3	61	3.035616438	15.4	92.7	61	5.430136986	14.9	94.7	59	2	2	2	1	0	1	0	2	0	0	1	0	2	2	2	1	2	2	1	2	0	1	2	2	0	28	2	2	1	1
0.002739726	13.6606	NA	33	1.139726027	18.2	NA	NA	2.24109589	15.2	95.3	52.3	3.367123288	15.5	95	57.7	5.473972603	15.5	89	48.3	2	2	2	0	0	0	1	2	1	2	1	1	1	2	2	0	1	2	2	2	0	1	0	1	0	26	2	2	0	1
0.008219178	13.4938	NA	37	1.334246575	17	86	60	2.104109589	16.3	93.5	51	3.060273973	15.7	93	59	5.180821918	15.6	96	60	1	2	2	0	1	0	0	2	1	2	2	0	1	1	1	1	1	2	1	1	0	0	1	1	0	23	2	1	0	0
0.002739726	12.3403	NA	29.5	1.021917808	16.4	NA	NA	1.926027397	15.6	NA	NA	3.569863014	15	88	65	4.706849315	15.2	93	68.7	2	1	1	2	0	2	0	2	0	1	1	0	2	2	1	1	2	1	2	1	1	1	1	2	0	27	1	1	1	0
0.005479452	13.8849	NA	24.5	1.224657534	17	102.5	67	2.410958904	14.7	101.5	60.5	3.019178082	14.9	91.7	56	5.476712329	15	102	57	2	2	2	0	2	0	0	2	1	0	1	1	2	2	1	0	2	2	2	0	1	0	0	1	0	24	2	2	0	1
0.002739726	13.9495	NA	30	1.287671233	17.3	NA	NA	2.082191781	17	94	50	3.189041096	15.9	94.7	54	5.424657534	16.6	NA	NA	1	2	2	1	0	1	0	1	0	2	1	0	1	1	1	0	1	1	2	2	1	2	1	0	1	24	2	2	0	0
0.002739726	14.6441	NA	39	1.235616438	15.5	114	64	NA	NA	NA	NA	4.145205479	NA	NA	NA	NA	NA	NA	NA	1	1	2	2	1	1	0	2	1	2	2	1	0	2	2	1	2	1	1	1	0	1	1	1	1	29	0	2	2	0
0.002739726	13.7194	NA	46	1.156164384	18.9	92	61	2.153424658	17.4	96	60.5	3.15890411	16.8	92.7	59	5.309589041	15.5	94.3	57	1	1	1	0	1	0	0	2	0	1	1	1	1	2	1	1	1	2	1	1	1	0	0	2	0	21	2	1	0	0
0.002739726	13.4304	NA	53	1.210958904	17.8	110	65	2.052054795	16.8	101	61.3	3.02739726	16	98	60	4.956164384	15.4	92	64	2	2	2	2	1	2	0	2	0	1	1	0	1	2	2	1	0	2	2	1	1	1	0	1	0	27	2	2	1	1
0.01369863	13.433	NA	NA	1.164383562	18.1	100	NA	2.126027397	16.7	91.7	66.3	3.068493151	15.4	96.7	57	5.265753425	15.8	74.7	47.7	2	1	2	1	1	1	0	2	1	0	2	1	1	2	2	0	1	0	1	2	0	1	0	1	0	23	NA	NA	NA	NA
0.005479452	13.113	NA	50.5	1.38630137	16.6	107	64	2.210958904	15.4	112.7	64	3.076712329	15.2	93.3	52.3	5.22739726	16.7	113.3	59	2	2	2	1	1	0	0	2	1	1	2	0	1	2	2	1	1	2	2	2	1	0	1	1	1	29	1	2	1	1
0.002739726	12.9238	NA	43	1.62739726	15.6	NA	NA	2.205479452	14.2	106	66.7	3.230136986	NA	NA	NA	5.695890411	14.1	93.7	69.3	2	2	1	1	0	1	1	2	1	0	1	0	0	2	0	0	1	1	2	0	2	2	2	2	0	24	2	1	1	0
0.008219178	16.98	76	42.6667	1.753424658	21.3	NA	NA	2.257534247	19.5	124.5	65	3.632876712	NA	NA	NA	NA	NA	NA	NA	1	2	2	0	2	0	2	2	0	1	1	0	1	1	1	0	0	2	2	1	1	0	1	1	0	23	2	2	0	2
0.005479452	13.03	NA	32.5	1.232876712	16.5	113	68	2.150684932	16.8	102.3	60	3.005479452	16	96	60.7	5.569863014	16.1	106.7	59.3	2	2	1	0	1	2	1	2	0	2	2	0	0	2	2	0	1	2	1	2	0	1	0	1	0	25	2	0	1	0
0.005479452	12.8552	64	26	1.22739726	18.7	NA	NA	2.079452055	18.3	125	84.5	3.04109589	16.6	112.7	61.3	5.197260274	18.7	117	73	2	2	0	1	1	1	0	2	0	2	1	0	1	2	1	1	1	1	2	1	0	0	0	2	0	22	NA	NA	NA	NA
0.008219178	11.7377	NA	36.5	1.468493151	15.3	NA	NA	2.112328767	14.1	126	63	3.010958904	13.6	114.7	65.7	5.323287671	13.9	102	63.3	2	1	2	1	2	0	0	2	0	1	1	0	2	1	0	1	2	2	2	1	1	1	1	1	0	25	1	2	1	1
0.02739726	14.8119	NA	NA	1.2	19.2	110	NA	2.191780822	16.3	NA	NA	3.230136986	NA	NA	NA	5.2	15.6	93	58.7	1	2	1	0	1	1	1	1	1	2	2	0	2	2	1	0	2	2	2	2	0	1	0	0	0	26	2	1	0	1
0.002739726	12.7028	NA	61	1.147945205	18.5	96	57	2.271232877	16.4	100.5	66	3.038356164	16.3	88.3	60	NA	NA	NA	NA	2	1	2	1	0	0	0	2	0	2	1	0	1	2	1	1	2	1	1	0	2	1	0	1	0	22	1	2	1	0
0.005479452	14.3913	NA	36.5	1.235616438	16.6	105	66	2.123287671	15.5	NA	NA	3.131506849	NA	NA	NA	5.293150685	16.3	105	60.7	1	2	0	1	0	1	1	2	0	0	2	0	1	2	1	0	1	2	2	1	2	1	0	1	0	23	2	1	2	0
0.002739726	13.7587	NA	NA	1.17260274	16.5	87.5	60.5	2.093150685	15.3	NA	NA	3.030136986	14.4	100	67.7	5.210958904	14.7	118.3	69.7	1	1	1	1	1	1	1	1	1	1	2	0	2	2	2	2	1	2	2	2	2	1	1	2	1	33	2	0	0	1
0.002739726	14.208	NA	50.5	NA	NA	NA	NA	NA	NA	NA	NA	NA	NA	NA	NA	NA	NA	NA	NA	1	2	2	0	0	1	1	2	1	2	1	0	2	2	2	0	1	1	2	0	2	0	2	1	0	27	2	2	0	0
0.008219178	13.2358	NA	54	1.263013699	17.4	90	68	2.169863014	16.6	97.5	63.5	3.2	15.4	92	62.3	5.276712329	16.5	95.3	63.3	1	2	1	0	1	0	0	2	1	1	1	0	2	2	2	0	2	1	1	0	1	0	1	1	1	23	2	1	0	0
0.002739726	14.98	NA	33.5	1.205479452	18.5	104	52	2.221917808	16.2	101	61	3.123287671	15.9	108	63.5	5.290410959	15.3	91.7	50.7	2	1	1	1	2	1	0	2	0	1	2	0	2	2	1	2	1	2	2	1	1	1	0	1	0	27	2	1	1	1
0	14.8393	NA	39.5	1.479452055	18.8	NA	NA	NA	NA	NA	NA	NA	NA	NA	NA	NA	NA	NA	NA	2	2	2	0	0	0	0	2	1	1	2	0	1	1	1	0	2	2	2	1	0	2	1	0	0	23	2	2	0	1
NA	NA	NA	NA	NA	NA	NA	NA	NA	NA	NA	NA	NA	NA	NA	NA	NA	NA	NA	NA	NA	NA	NA	NA	NA	NA	NA	NA	NA	NA	NA	NA	NA	NA	NA	NA	NA	NA	NA	NA	NA	NA	NA	NA	NA	NA	NA	NA	NA	NA
NA	NA	NA	NA	NA	NA	NA	NA	NA	NA	NA	NA	NA	NA	NA	NA	NA	NA	NA	NA	NA	NA	NA	NA	NA	NA	NA	NA	NA	NA	NA	NA	NA	NA	NA	NA	NA	NA	NA	NA	NA	NA	NA	NA	NA	NA	NA	NA	NA	NA
0.008219178	13.0899	NA	NA	1.216438356	15.7	NA	NA	2.271232877	14.6	87	62	3.054794521	15	92.7	51.3	5.347945205	14.4	88.7	48	1	2	2	1	1	2	0	2	1	1	1	0	1	2	2	0	2	1	1	2	1	1	0	1	0	27	2	2	0	0
0.005479452	14.8553	NA	49.5	NA	NA	NA	NA	NA	NA	NA	NA	NA	NA	NA	NA	NA	NA	NA	NA	2	2	2	1	0	2	0	2	1	1	1	1	2	1	2	0	1	2	2	0	1	1	1	1	0	27	2	2	2	0
0.005479452	13.279	NA	44	1.460273973	17	NA	NA	2.167123288	17.8	NA	NA	3.087671233	16.5	109	68	NA	NA	NA	NA	1	2	1	0	1	1	0	2	1	2	2	1	0	2	2	1	1	1	2	0	1	0	1	2	0	26	2	1	0	1
0.005479452	12.6447	NA	42	1.106849315	16.9	NA	NA	2.205479452	16.2	95	65.5	3.221917808	13.3	96.3	62.7	5.695890411	14.2	85.7	54.3	1	2	2	0	2	2	0	2	0	1	2	0	1	1	2	1	1	2	2	0	2	0	0	0	0	25	2	2	1	1
NA	NA	NA	NA	NA	NA	NA	NA	NA	NA	NA	NA	NA	NA	NA	NA	NA	NA	NA	NA	NA	NA	NA	NA	NA	NA	NA	NA	NA	NA	NA	NA	NA	NA	NA	NA	NA	NA	NA	NA	NA	NA	NA	NA	NA	NA	NA	NA	NA	NA
NA	NA	NA	NA	NA	NA	NA	NA	NA	NA	NA	NA	NA	NA	NA	NA	NA	NA	NA	NA	NA	NA	NA	NA	NA	NA	NA	NA	NA	NA	NA	NA	NA	NA	NA	NA	NA	NA	NA	NA	NA	NA	NA	NA	NA	NA	NA	NA	NA	NA
0.002739726	12.3233	NA	39.5	1.205479452	18.4	NA	NA	2.112328767	16.5	110.3	65.3	NA	NA	NA	NA	NA	NA	NA	NA	1	2	2	0	0	2	0	2	1	1	1	0	1	1	2	1	1	1	2	2	1	2	1	1	0	27	2	2	0	1
0.002739726	13.5212	NA	NA	1.238356164	18.3	88.5	58.5	2.117808219	16.8	109	68	3.147945205	17.1	101	59.3	5.526027397	17.4	96	56.3	1	1	2	0	0	1	0	2	0	2	1	0	0	2	1	0	1	1	1	1	0	1	2	1	0	20	NA	NA	NA	NA
0.002739726	14.5473	NA	45	NA	NA	NA	NA	NA	NA	NA	NA	3.180821918	NA	NA	NA	NA	NA	NA	NA	2	2	2	1	0	1	0	2	0	1	2	0	2	1	1	0	2	1	2	1	1	0	0	1	0	23	2	2	0	0
0.005479452	15.869	NA	46	1.191780822	18.9	NA	NA	2.095890411	17	105	64	3.106849315	15.9	100.5	67	5.279452055	15.9	87	54	2	1	2	0	1	2	0	2	0	2	2	0	2	2	2	0	2	0	2	2	0	0	2	0	0	26	2	1	1	0
0	14.48	NA	28	1.208219178	15.9	NA	NA	2.120547945	15.9	98.5	62	3.145205479	15.4	106.7	64.3	5.320547945	14.7	88	60.3	2	1	2	1	0	0	1	2	1	1	1	0	0	2	2	2	1	0	2	1	1	1	1	2	0	25	2	2	0	0
0.002739726	17.4595	NA	35	1.180821918	18.2	NA	NA	2.526027397	15.6	98.7	52.3	3.060273973	16.1	94.3	60.3	5.260273973	14.8	95.7	58.3	1	2	2	0	1	0	0	1	0	1	1	0	2	2	1	0	1	2	2	1	0	1	1	2	2	25	2	1	1	2
0.008219178	11.4615	NA	40	NA	NA	NA	NA	NA	NA	NA	NA	NA	NA	NA	NA	NA	NA	NA	NA	2	2	2	1	1	1	0	2	0	1	2	1	1	2	2	1	1	2	2	0	2	1	1	2	1	31	2	2	0	2
0	14.3158	NA	38.5	1.128767123	21.1	112.5	59	2.254794521	15.7	92.7	62	3.136986301	16.9	NA	NA	5.202739726	NA	NA	NA	1	2	1	0	1	1	0	2	0	2	1	0	1	2	2	0	0	0	2	2	0	1	1	1	0	22	2	1	0	1
0.005479452	12.8503	NA	25.5	1.230136986	15.2	118	61	2.161643836	NA	106	65.7	3.052054795	14	95	49.3	5.336986301	13.1	94.3	54.3	2	2	1	2	1	1	1	2	1	2	2	0	1	2	2	0	0	1	2	1	0	1	1	1	0	27	2	1	1	0
0	13.2027	NA	36	1.145205479	18.5	NA	NA	2.030136986	16	95.3	73	3.079452055	15.6	82	60.3	5.342465753	14.2	93.7	63.3	1	2	2	1	2	1	1	2	0	1	1	0	2	2	2	1	1	1	2	1	1	0	1	0	0	27	2	2	1	1
0.002739726	13.5587	NA	43	NA	NA	NA	NA	NA	NA	NA	NA	NA	NA	NA	NA	NA	NA	NA	NA	1	1	2	1	0	1	1	2	1	1	1	0	2	2	2	0	0	1	1	0	1	0	1	0	0	21	2	2	0	0
0.002739726	17.584	NA	36	NA	NA	NA	NA	1.994520548	NA	NA	NA	2.920547945	NA	NA	NA	4.923287671	NA	NA	NA	2	2	1	0	1	1	0	2	1	2	0	1	1	1	2	0	1	1	1	1	1	2	1	2	1	26	2	2	0	0
0.005479452	14.4888	NA	NA	1.115068493	16.9	98.5	67	2.024657534	14.6	96	63	3.098630137	15.2	88.7	58.3	5.268493151	13.9	91.3	62.3	2	2	2	0	0	0	0	2	1	1	2	0	2	2	1	2	2	1	2	1	0	2	0	1	0	26	1	2	1	1
0.016438356	7.9638	NA	32	1.383561644	16	NA	NA	2.071232877	13.6	NA	NA	3.189041096	13.6	96	60.7	5.263013699	12.8	93.3	65.7	2	1	2	0	1	0	0	2	0	1	1	2	2	2	2	0	2	2	2	1	1	1	0	0	0	25	2	2	1	0
0.002739726	13.4977	NA	35.5	1.109589041	18.5	NA	NA	1.994520548	16.5	115.3	63.7	3.008219178	16	NA	NA	5.005479452	17.1	94	59.7	2	1	2	1	0	1	1	2	0	1	1	0	1	2	0	0	2	2	2	1	0	1	1	2	0	24	NA	NA	NA	NA
0.005479452	15.4306	NA	51.5	1.178082192	20.4	NA	NA	2.021917808	17.6	96	59	3.035616438	18.2	NA	NA	5.871232877	17.8	99.3	64.3	2	2	2	0	0	0	0	1	1	1	1	0	1	2	1	0	2	1	2	1	0	0	1	0	0	19	2	2	1	1
0.005479452	13.4736	NA	38	1.191780822	16.4	87	64	1.991780822	15.6	95.5	59.5	3.046575342	16.6	97.7	61	5.079452055	16.3	101.3	65.7	2	2	2	1	1	1	0	2	0	1	2	0	1	2	2	1	1	2	1	0	1	1	1	0	0	25	NA	NA	NA	NA
0.008219178	15.2839	NA	39	NA	NA	NA	NA	NA	NA	NA	NA	NA	NA	NA	NA	NA	NA	NA	NA	2	2	2	0	0	0	0	2	0	0	1	0	2	2	2	0	2	2	2	0	2	1	1	2	0	25	NA	NA	NA	NA
0.01369863	13.2227	NA	49	1.161643836	16.3	103	64	2.019178082	14.6	NA	NA	2.983561644	15.2	88.3	56.7	5.079452055	14.7	84.7	55	2	2	1	1	1	1	0	2	0	2	1	0	0	2	2	2	2	2	2	0	1	0	0	0	0	24	2	1	0	0
0	14.4033	NA	25.5	1.17260274	16.2	82.5	48	1.997260274	15.5	92.3	58.3	3.030136986	14.7	95.7	58.3	5.093150685	15.1	95	62	1	2	1	1	0	0	0	2	0	2	1	0	2	2	2	1	1	2	2	1	1	0	2	2	0	27	2	2	0	0
0.002739726	15.2055	NA	30.5	1.345205479	16.7	110	69	1.994520548	14.5	102	49	2.964383562	16	98.5	58	4.989041096	15.8	105.7	62	1	1	1	0	0	1	2	2	1	1	0	0	2	2	2	0	2	0	2	0	0	1	0	1	0	21	1	0	0	0
0	13.4136	NA	44	1.150684932	19.8	97	65	2.01369863	17.8	92.3	62.7	3.052054795	17.6	102.3	63.7	5.145205479	17	107	67.3	1	2	2	1	0	0	0	2	1	0	1	0	0	2	2	1	1	1	0	1	0	0	0	0	1	18	2	2	1	0
0	14.4566	NA	31	1.219178082	16.4	95	64	2.005479452	15	85	54.7	3.038356164	16.5	100.3	58.7	5.016438356	16.2	107.7	65.3	2	2	2	2	0	1	1	2	1	1	0	0	2	2	2	1	2	1	2	1	0	1	1	1	1	29	NA	NA	NA	NA
0.005479452	15.2637	NA	39	1.282191781	18	NA	NA	2.008219178	16.5	NA	NA	3.104109589	16.5	96.7	56	5.019178082	15.5	96	54.7	1	2	2	0	0	2	0	2	1	2	2	0	1	2	2	0	2	1	1	1	2	0	1	1	0	27	NA	NA	NA	NA
NA	NA	NA	NA	NA	NA	NA	NA	NA	NA	NA	NA	NA	NA	NA	NA	NA	NA	NA	NA	NA	NA	NA	NA	NA	NA	NA	NA	NA	NA	NA	NA	NA	NA	NA	NA	NA	NA	NA	NA	NA	NA	NA	NA	NA	NA	NA	NA	NA	NA
NA	NA	NA	NA	NA	NA	NA	NA	NA	NA	NA	NA	NA	NA	NA	NA	NA	NA	NA	NA	NA	NA	NA	NA	NA	NA	NA	NA	NA	NA	NA	NA	NA	NA	NA	NA	NA	NA	NA	NA	NA	NA	NA	NA	NA	NA	NA	NA	NA	NA
0.002739726	13.0607	NA	34	1.282191781	17.6	NA	NA	2.005479452	16.7	102.3	64	3.232876712	16.4	104	62	NA	NA	NA	NA	1	1	2	1	1	1	0	2	1	0	2	0	0	2	2	0	2	2	2	1	1	1	1	1	1	27	NA	NA	NA	NA
0.002739726	17.6234	NA	50	NA	NA	NA	NA	NA	NA	NA	NA	NA	NA	NA	NA	NA	NA	NA	NA	2	2	2	0	0	1	0	2	0	2	1	1	1	2	2	1	2	2	1	1	1	1	0	1	0	26	2	1	0	0
0.005479452	11.8573	NA	40.5	NA	NA	NA	NA	NA	NA	NA	NA	NA	NA	NA	NA	NA	NA	NA	NA	1	2	1	0	1	0	0	2	0	1	1	0	2	2	2	0	2	2	2	1	0	0	0	0	0	21	2	0	1	0
0.005479452	14.3546	NA	31	1.156164384	18.1	NA	NA	2.016438356	16.5	98	61	3.109589041	16.7	94	56	5.268493151	17.4	85	63	2	2	1	1	2	0	0	2	1	2	0	0	1	2	2	1	2	2	1	1	1	0	1	2	0	27	NA	NA	NA	NA
NA	NA	NA	NA	NA	NA	NA	NA	NA	NA	NA	NA	NA	NA	NA	NA	NA	NA	NA	NA	NA	NA	NA	NA	NA	NA	NA	NA	NA	NA	NA	NA	NA	NA	NA	NA	NA	NA	NA	NA	NA	NA	NA	NA	NA	NA	NA	NA	NA	NA
0.002739726	14.3311	NA	27	NA	NA	NA	NA	NA	NA	NA	NA	NA	NA	NA	NA	NA	NA	NA	NA	2	1	2	0	0	1	0	1	0	1	2	0	2	2	2	0	1	1	1	1	0	1	0	2	0	21	2	1	0	0
0.002739726	13.4939	NA	38.5	1.183561644	19.8	NA	NA	2.010958904	17.5	96.3	64.3	3.071232877	16.9	106.7	65.3	5.068493151	16.5	123.3	75.3	2	2	2	1	0	1	0	2	0	1	1	0	2	2	2	0	2	2	2	0	1	1	0	0	0	24	2	1	1	0
0	16.1055	NA	38	1.15890411	19.2	96.5	71	2.010958904	17.4	90.7	60.7	3.008219178	18.6	102	64.5	5.024657534	18.8	98	58.7	1	2	1	1	1	0	0	2	2	1	1	0	2	2	2	1	2	2	2	2	0	0	0	2	0	28	NA	NA	NA	NA
0.002739726	12.6801	NA	32	NA	NA	NA	NA	NA	NA	NA	NA	NA	NA	NA	NA	NA	NA	NA	NA	1	2	2	1	1	1	1	2	0	1	1	0	1	2	1	1	0	2	2	0	1	1	0	1	0	24	2	2	1	1
0.005479452	13.5712	NA	NA	1.175342466	19	NA	NA	1.97260274	17	102.7	62.7	2.953424658	16.7	97	55	5.005479452	16.2	89.7	56	1	2	1	0	0	1	0	2	1	0	2	0	2	2	2	1	2	1	2	1	1	0	1	1	0	25	2	2	1	0
0.008219178	12.9398	NA	34	1.391780822	17	NA	NA	2.068493151	16.5	NA	NA	3.038356164	17.1	NA	NA	5.350684932	16.9	107.7	61.7	1	2	2	1	0	1	1	2	0	2	1	0	2	2	2	1	2	2	1	1	1	0	1	1	0	28	2	1	1	0
0.002739726	13.9053	NA	43	1.191780822	16.5	89.5	55.5	1.936986301	16.4	94	56.3	2.989041096	14.9	79.3	50.3	4.98630137	14.1	100.3	56.7	1	2	1	0	1	2	0	1	1	2	1	0	2	2	2	0	2	2	1	1	1	0	0	1	0	25	2	1	0	0
0.008219178	14.3148	NA	28	1.139726027	21.1	109	66	2.684931507	18.2	103.5	64	3.002739726	18.1	99	59	5.04109589	16.9	111	62.7	1	2	2	0	0	1	1	2	0	1	2	1	0	1	2	0	1	2	1	2	1	1	1	0	1	25	2	2	1	1
0.002739726	15.3832	NA	40	1.17260274	18.1	114	67.3	NA	NA	NA	NA	NA	NA	NA	NA	NA	NA	NA	NA	2	2	2	1	0	1	1	2	0	2	2	0	1	2	2	1	1	1	2	0	2	0	0	1	1	27	NA	NA	NA	NA
0.002739726	14.4878	NA	31.5	1.336986301	16.6	97	62	2.005479452	15.3	103	62	3.019178082	16	98.7	68.3	5.090410959	14.9	108.7	56	1	2	2	0	1	1	0	2	0	2	1	0	2	2	2	2	2	1	2	1	0	0	0	0	0	25	1	2	0	1
0.002739726	13.2851	NA	44	1.35890411	15.8	100	57.7	2.019178082	15.2	95.3	57.7	3.016438356	14.9	88	60	5.060273973	14.3	93.7	52.7	2	2	2	2	1	1	1	2	0	2	1	0	0	2	1	0	2	1	2	2	1	0	0	2	0	27	2	2	2	1
NA	NA	NA	NA	NA	NA	NA	NA	NA	NA	NA	NA	NA	NA	NA	NA	NA	NA	NA	NA	NA	NA	NA	NA	NA	NA	NA	NA	NA	NA	NA	NA	NA	NA	NA	NA	NA	NA	NA	NA	NA	NA	NA	NA	NA	NA	NA	NA	NA	NA
0.008219178	13.0869	NA	47	1.298630137	16.6	101.5	61.5	1.969863014	15.9	NA	NA	2.967123288	17	NA	NA	5.057534247	16	112	56.7	2	2	2	0	0	1	0	2	0	1	2	1	1	2	1	0	2	1	2	1	0	1	1	2	0	25	1	2	1	0
0.005479452	14.78	NA	32	1.416438356	19.1	99	68	1.975342466	17.8	NA	NA	3.008219178	16.8	89.3	56.7	4.975342466	15.9	94.7	57.3	1	1	1	0	1	2	0	2	0	2	2	0	2	1	1	1	2	1	2	1	1	0	0	1	0	24	NA	NA	NA	NA
0.008219178	12.3467	NA	42	1.008219178	15.8	NA	NA	1.967123288	14.7	115	72.3	3.021917808	15.3	89.3	54.7	5.123287671	15.6	94	57	2	1	2	1	0	0	1	2	0	1	1	0	1	2	2	0	1	2	2	1	2	1	1	2	0	26	1	1	1	0
NA	NA	NA	NA	NA	NA	NA	NA	NA	NA	NA	NA	NA	NA	NA	NA	NA	NA	NA	NA	NA	NA	NA	NA	NA	NA	NA	NA	NA	NA	NA	NA	NA	NA	NA	NA	NA	NA	NA	NA	NA	NA	NA	NA	NA	NA	NA	NA	NA	NA
0	13.2372	NA	44	1.35890411	16.8	94.3	62	2.049315068	16.7	98.5	56.5	NA	NA	NA	NA	NA	NA	NA	NA	1	2	2	0	0	2	0	2	0	2	1	0	2	2	2	0	1	2	1	1	0	0	0	0	0	22	NA	NA	NA	NA
0.008219178	12.4091	NA	30.5	1.164383562	NA	96	66.5	2.005479452	16.9	98.3	48.3	2.983561644	16.8	96	58.7	5.046575342	15.9	109	61.3	1	2	2	1	2	2	1	2	0	2	1	0	1	2	1	1	2	2	2	1	1	1	0	0	0	29	1	2	1	1
0.002739726	13.5914	NA	35	NA	NA	NA	NA	NA	NA	NA	NA	NA	NA	NA	NA	NA	NA	NA	NA	2	1	2	1	0	1	0	1	0	1	2	0	1	2	2	1	1	1	1	1	0	0	0	1	0	20	1	2	0	0
0.002739726	13.3869	NA	48.5	1.238356164	17	NA	NA	1.994520548	16.7	101	64	3.019178082	16.7	122.7	70	4.989041096	17.5	116	68.3	1	2	2	0	1	0	2	2	1	1	2	0	1	2	2	0	2	2	2	1	0	2	1	1	0	29	2	1	0	1
0.019178082	12.9896	NA	NA	1.369863014	15	96.3	64	2.060273973	15	107	65	3.002739726	15.1	111	82	5.019178082	14.9	78.7	59.3	1	1	2	2	0	0	0	2	1	2	1	0	2	1	2	1	1	1	2	0	0	0	0	0	0	21	1	2	2	0
0.008219178	14.0879	NA	44.5	1.071232877	17	NA	NA	2.04109589	16.3	91.7	64	3.008219178	15.4	NA	NA	5.032876712	16.2	92	49	2	2	2	2	1	0	0	2	0	2	2	2	1	1	0	2	1	2	2	2	1	0	0	1	0	28	2	2	2	1
0.016438356	10.6732	NA	29.5	1.35890411	22	113.5	58	2.208219178	19.2	99.3	63.7	3.178082192	18.7	97.7	63.7	5.030136986	17.9	97	56	2	1	1	0	1	1	1	1	2	1	1	0	1	2	1	1	2	0	2	2	0	0	0	0	1	22	NA	NA	NA	NA
0.002739726	14.1301	NA	32.5	1.309589041	16.4	NA	NA	2.02739726	16.5	82.3	54.3	3.101369863	16.1	91.3	62	5.210958904	16.9	91.7	58.7	1	1	0	1	1	1	1	2	0	2	1	1	1	2	2	2	1	2	2	1	1	1	2	0	0	28	1	1	1	0
0.002739726	13.8327	NA	32.5	1.284931507	16.9	109	68	2.019178082	16.7	88	60	3.030136986	16.1	NA	NA	5.024657534	15.3	108	72.5	1	2	1	1	0	1	1	2	1	2	2	0	1	2	1	1	2	0	2	1	0	0	2	2	1	28	2	0	2	0
NA	NA	NA	NA	NA	NA	NA	NA	NA	NA	NA	NA	NA	NA	NA	NA	NA	NA	NA	NA	NA	NA	NA	NA	NA	NA	NA	NA	NA	NA	NA	NA	NA	NA	NA	NA	NA	NA	NA	NA	NA	NA	NA	NA	NA	NA	NA	NA	NA	NA
NA	NA	NA	NA	NA	NA	NA	NA	NA	NA	NA	NA	NA	NA	NA	NA	NA	NA	NA	NA	NA	NA	NA	NA	NA	NA	NA	NA	NA	NA	NA	NA	NA	NA	NA	NA	NA	NA	NA	NA	NA	NA	NA	NA	NA	NA	NA	NA	NA	NA
0	11.1973	NA	32.5	1.265753425	15.5	NA	NA	2.032876712	15.2	84	60.3	3.02739726	14.6	94.3	61.3	5.060273973	14.8	91.3	63	2	2	2	1	1	2	1	2	0	1	2	0	1	2	2	0	2	2	2	1	0	1	2	2	0	31	2	2	0	1
0.005479452	12.8148	NA	31	2.052054795	NA	NA	NA	2.054794521	14.6	91.7	56	3.087671233	13.4	85	57.5	5.063013699	13.4	95.5	59	1	2	1	1	0	0	0	2	2	2	2	0	2	2	2	0	2	0	2	0	1	0	1	1	0	25	NA	NA	NA	NA
0.002739726	13.1165	NA	41.5	1.202739726	16.9	121	74	2.008219178	16.9	86.7	54	3.04109589	17.2	99.3	59	5.010958904	15.9	86.7	60	1	1	2	1	1	2	1	2	2	1	2	1	0	1	1	2	2	1	2	0	1	0	1	2	0	29	1	1	0	1
0.002739726	13.5942	NA	37	1.290410959	19.1	NA	NA	NA	NA	NA	NA	NA	NA	NA	NA	NA	NA	NA	NA	1	2	2	0	0	1	0	1	0	1	2	0	1	2	2	2	1	2	1	0	1	0	0	1	0	22	1	1	0	0
0.005479452	13.379	NA	47	1.446575342	16.9	107.5	58	2.052054795	16.2	99.7	59.7	3.04109589	15.4	86.7	59.3	5.032876712	14.6	96.7	57	1	2	1	0	1	1	1	2	2	2	2	1	1	2	2	1	1	1	2	0	1	1	0	1	0	28	NA	NA	NA	NA
0.002739726	14.1737	NA	45.5	1.317808219	17.9	83	56.3	1.989041096	NA	NA	NA	NA	NA	NA	NA	NA	NA	NA	NA	2	1	1	0	1	1	1	2	1	2	1	0	1	2	1	0	2	2	2	0	0	1	1	1	0	24	1	2	0	1
0.005479452	14.4358	NA	28.5	1.197260274	20.9	NA	NA	2.054794521	16.7	86	49	3.021917808	17.2	86.7	53	5.019178082	16.7	81.7	45.3	2	2	2	1	0	0	0	2	0	2	1	0	0	2	1	0	1	1	2	1	1	1	0	1	0	21	2	1	1	1
0.005479452	12.9718	NA	53.5	1.219178082	16.8	118.3	70.7	2.024657534	16.3	111.5	56	3.021917808	16.3	92.7	61	5.019178082	16.5	98.7	57	2	1	1	1	1	2	0	2	1	2	0	0	1	2	1	1	2	0	2	1	0	0	0	2	0	23	NA	NA	NA	NA
NA	NA	NA	NA	NA	NA	NA	NA	NA	NA	NA	NA	NA	NA	NA	NA	NA	NA	NA	NA	NA	NA	NA	NA	NA	NA	NA	NA	NA	NA	NA	NA	NA	NA	NA	NA	NA	NA	NA	NA	NA	NA	NA	NA	NA	NA	NA	NA	NA	NA
0.005479452	11.8598	NA	41.5	NA	NA	NA	NA	NA	NA	NA	NA	NA	NA	NA	NA	NA	NA	NA	NA	2	2	1	0	0	1	0	2	0	1	1	0	0	2	2	0	2	1	1	1	1	2	0	1	0	21	NA	NA	NA	NA
0.002739726	15.3346	NA	22.5	1.290410959	19.6	NA	NA	2.016438356	18	90	60.5	3.01369863	17.7	93.7	62.3	NA	NA	NA	NA	1	2	1	1	0	0	0	2	0	0	2	0	2	2	1	0	2	2	2	0	0	0	0	2	1	22	NA	NA	NA	NA
0.002739726	12.44	NA	29	1.408219178	16.3	NA	NA	2.290410959	15.6	100.5	66.5	3.02739726	15.3	89	48.7	5.035616438	15	105.7	65	1	2	2	1	1	0	0	2	0	1	2	0	2	2	2	0	2	1	2	2	0	0	1	2	0	27	2	2	2	2
0.030136986	13.366	NA	NA	NA	NA	NA	NA	NA	NA	NA	NA	NA	NA	NA	NA	NA	NA	NA	NA	2	1	2	1	0	2	1	2	0	2	0	0	2	2	1	2	2	1	2	1	0	0	1	2	1	28	1	2	1	0
0.002739726	12.9238	NA	37.5	1.293150685	15.9	NA	NA	2.035616438	15.2	89.3	59.7	3.167123288	15.6	98	58.7	5.095890411	15.2	94.3	57	2	2	2	1	1	1	1	2	1	1	2	1	0	2	2	1	2	2	2	1	0	1	1	1	0	30	2	2	1	1
0.002739726	11.1545	NA	NA	1.22739726	15.2	NA	NA	2.052054795	15.1	97.3	54.3	2.98630137	13.8	88.7	57.3	4.980821918	16.5	104.7	65.3	2	1	2	1	1	1	0	2	0	0	1	0	1	2	1	1	1	0	1	1	1	1	0	0	0	19	1	2	1	1
0.002739726	14.4217	NA	32	1.235616438	16.3	NA	NA	2.232876712	15.6	106	66.7	3.030136986	16.3	90.7	60	5.054794521	14.5	88.7	63	1	1	1	1	1	2	2	2	0	2	1	0	0	2	1	0	0	0	2	1	1	0	1	2	0	23	1	0	1	1
0.002739726	15.3954	NA	41.5	1.109589041	15.2	112	96	2.04109589	15.7	97.7	62	3.161643836	15.1	94.3	62.7	5.764383562	14.8	99.7	66.3	1	2	1	2	0	1	1	2	0	0	1	0	0	2	2	1	2	1	2	2	1	2	2	2	1	30	NA	NA	NA	NA
0.002739726	15.0993	NA	31.5	1.380821918	16.4	NA	NA	2.123287671	15.2	100.3	61.7	2.98630137	14.9	92.5	53.5	NA	NA	NA	NA	2	2	2	1	0	2	0	2	0	2	2	0	2	1	2	1	2	0	2	1	1	2	1	1	1	30	2	2	1	0
0.002739726	13.5383	NA	42	NA	NA	NA	NA	2.024657534	14.6	103.7	58	3.024657534	14.5	100.3	56.3	5.024657534	14.9	86.7	54.3	2	1	1	0	1	1	0	2	1	1	1	0	0	2	2	1	2	2	2	0	0	0	1	1	0	22	2	2	1	1
0.008219178	18.4544	NA	51	1.205479452	17.2	NA	NA	1.991780822	15.9	93	54	3.257534247	16.1	101.3	63.7	5.189041096	16.1	96	60	2	1	1	0	0	0	1	2	2	1	1	0	1	2	2	1	2	1	2	0	1	0	1	0	0	22	2	2	0	0
0.008219178	16.782	NA	39	1.161643836	17.9	109.5	79	2.010958904	16.8	NA	NA	NA	NA	NA	NA	NA	NA	NA	NA	2	2	2	0	1	2	1	2	1	2	1	0	2	2	2	0	2	1	1	1	0	2	0	1	1	29	2	1	0	1
0.005479452	13.0206	NA	29	1.18630137	17.3	97	58	2.01369863	NA	NA	NA	NA	NA	NA	NA	NA	NA	NA	NA	1	1	2	0	1	0	1	2	0	1	2	0	2	2	2	1	1	1	1	1	0	1	1	1	0	24	2	2	0	1
0.065753425	12.5533	NA	NA	1	NA	NA	NA	2.084931507	16.1	NA	NA	3.02739726	17	87.7	56.3	5.035616438	15.5	92.3	49.7	2	2	2	0	1	1	0	2	0	1	2	0	1	2	2	1	2	2	1	0	1	1	0	2	0	26	2	2	0	1
NA	NA	NA	NA	NA	NA	NA	NA	NA	NA	NA	NA	NA	NA	NA	NA	NA	NA	NA	NA	NA	NA	NA	NA	NA	NA	NA	NA	NA	NA	NA	NA	NA	NA	NA	NA	NA	NA	NA	NA	NA	NA	NA	NA	NA	NA	NA	NA	NA	NA
NA	NA	NA	NA	NA	NA	NA	NA	NA	NA	NA	NA	NA	NA	NA	NA	NA	NA	NA	NA	NA	NA	NA	NA	NA	NA	NA	NA	NA	NA	NA	NA	NA	NA	NA	NA	NA	NA	NA	NA	NA	NA	NA	NA	NA	NA	NA	NA	NA	NA
0.010958904	12.8822	NA	42	1.273972603	18	NA	NA	2.098630137	18.8	116	59	3.112328767	16.8	96	60.5	5.032876712	16.5	100.3	52	1	1	1	0	2	0	0	2	0	1	1	0	2	2	2	1	2	2	2	2	1	1	1	1	0	27	1	2	0	1
0.005479452	14.3814	NA	34.5	NA	NA	NA	NA	NA	NA	NA	NA	NA	NA	NA	NA	NA	NA	NA	NA	1	2	2	0	1	1	2	2	2	2	2	1	2	2	2	0	1	0	2	1	1	1	1	2	0	32	2	2	0	1
0.002739726	13.6906	NA	17	1.304109589	16.4	NA	NA	2.019178082	16.7	NA	NA	3.065753425	16.4	113	71.3	5.063013699	15.8	94.3	64	2	1	1	0	1	1	0	1	1	1	1	0	1	1	1	0	2	1	2	1	0	0	0	1	1	19	1	2	0	0
0.005479452	15.0593	NA	60	1.112328767	19	115.3	65.7	2.032876712	17.6	85	52	2.991780822	18.1	100	70	4.964383562	19.3	107	66.3	2	2	1	0	2	1	0	2	0	1	0	0	0	2	2	1	0	2	2	2	1	0	1	0	0	22	1	2	1	1
0.002739726	NA	NA	34.5	1.189041096	15.4	101.3	63.7	2.032876712	14.6	99.7	56	3.016438356	14.8	93	64.7	5.046575342	14.8	102.7	58.7	2	1	1	0	0	1	0	2	0	2	1	0	2	1	1	1	1	2	1	2	1	0	0	0	0	20	1	2	0	1
0.005479452	13.7901	NA	51	1.106849315	16.9	95.3	59.7	1.956164384	16.5	101.7	60.7	3.005479452	15.7	96	61.5	4.942465753	15.3	97	67.3	1	2	0	0	1	1	0	2	0	1	2	1	1	2	2	0	2	1	2	1	0	0	1	0	0	22	2	0	1	2
0.01369863	13.1593	NA	56	0.926027397	16.5	NA	NA	1.939726027	15.1	NA	NA	2.95890411	15	86.3	52	4.978082192	14.3	96	61	1	2	1	0	0	1	0	2	0	2	2	0	2	2	1	1	1	1	2	2	1	0	0	1	0	24	2	2	0	0
0.002739726	14.2908	NA	49	1.054794521	16.6	NA	NA	2.01369863	15.8	100	66.7	3.021917808	15.7	96	64	5.016438356	14.5	94	59	1	2	2	0	1	0	0	2	1	1	2	0	0	2	2	0	2	2	2	0	1	1	1	1	0	25	2	1	1	1
0.002739726	15.5156	84	39.6667	1.063013699	19.9	NA	NA	2.010958904	21.6	103	60.7	3.084931507	18.9	100	63.5	5.635616438	23.5	112.3	65.7	2	2	2	1	0	0	2	2	1	1	2	0	1	2	1	1	2	2	2	1	2	0	0	0	0	27	2	2	1	0
0.005479452	15.4098	NA	46	1.147945205	16	118	65.7	2.153424658	15	103.3	64.7	3.049315068	16.1	109.5	68	5.068493151	16.8	102	65	2	2	1	0	0	2	0	2	0	0	1	0	0	2	1	0	0	2	2	1	0	1	1	2	1	21	2	2	1	0
NA	NA	NA	NA	NA	NA	NA	NA	NA	NA	NA	NA	NA	NA	NA	NA	NA	NA	NA	NA	NA	NA	NA	NA	NA	NA	NA	NA	NA	NA	NA	NA	NA	NA	NA	NA	NA	NA	NA	NA	NA	NA	NA	NA	NA	NA	NA	NA	NA	NA
NA	NA	NA	NA	NA	NA	NA	NA	NA	NA	NA	NA	NA	NA	NA	NA	NA	NA	NA	NA	NA	NA	NA	NA	NA	NA	NA	NA	NA	NA	NA	NA	NA	NA	NA	NA	NA	NA	NA	NA	NA	NA	NA	NA	NA	NA	NA	NA	NA	NA
NA	NA	NA	NA	NA	NA	NA	NA	NA	NA	NA	NA	NA	NA	NA	NA	NA	NA	NA	NA	NA	NA	NA	NA	NA	NA	NA	NA	NA	NA	NA	NA	NA	NA	NA	NA	NA	NA	NA	NA	NA	NA	NA	NA	NA	NA	NA	NA	NA	NA
NA	NA	NA	NA	NA	NA	NA	NA	NA	NA	NA	NA	NA	NA	NA	NA	NA	NA	NA	NA	NA	NA	NA	NA	NA	NA	NA	NA	NA	NA	NA	NA	NA	NA	NA	NA	NA	NA	NA	NA	NA	NA	NA	NA	NA	NA	NA	NA	NA	NA
NA	NA	NA	NA	NA	NA	NA	NA	NA	NA	NA	NA	NA	NA	NA	NA	NA	NA	NA	NA	NA	NA	NA	NA	NA	NA	NA	NA	NA	NA	NA	NA	NA	NA	NA	NA	NA	NA	NA	NA	NA	NA	NA	NA	NA	NA	NA	NA	NA	NA
0.002739726	15.3686	NA	35	1.123287671	16.4	NA	NA	2.010958904	17.7	98	59.5	3.021917808	17.5	98.3	66	5.145205479	15.8	115.7	67	1	2	2	1	0	1	0	2	0	1	0	0	2	1	2	0	2	2	2	1	1	1	2	1	0	26	NA	NA	NA	NA
0.002739726	13.1449	NA	37	1.17260274	17.7	NA	NA	1.939726027	16	96	71	2.961643836	15.3	85	56	5.016438356	14.7	95.7	59.3	2	2	1	0	0	1	0	2	0	1	2	0	2	2	1	2	1	0	2	2	2	0	1	0	0	24	2	1	1	0
0.005479452	14.2332	NA	38	1.235616438	18.3	104	62	2.345205479	NA	NA	NA	NA	NA	NA	NA	4.704109589	15.9	111	61.3	1	1	0	0	1	1	0	2	0	1	1	1	1	2	1	2	2	1	2	2	0	0	0	2	0	23	2	1	0	0
0.002739726	15.1271	NA	33	1.284931507	18.7	99	63	1.980821918	17	NA	NA	2.969863014	17.5	116.5	77	5.290410959	17.8	93.3	57.7	1	2	2	1	0	1	0	2	0	2	2	1	1	1	2	0	2	2	2	0	2	1	0	1	0	27	2	2	1	0
NA	NA	NA	NA	NA	NA	NA	NA	NA	NA	NA	NA	NA	NA	NA	NA	NA	NA	NA	NA	NA	NA	NA	NA	NA	NA	NA	NA	NA	NA	NA	NA	NA	NA	NA	NA	NA	NA	NA	NA	NA	NA	NA	NA	NA	NA	NA	NA	NA	NA
NA	NA	NA	NA	NA	NA	NA	NA	NA	NA	NA	NA	NA	NA	NA	NA	NA	NA	NA	NA	NA	NA	NA	NA	NA	NA	NA	NA	NA	NA	NA	NA	NA	NA	NA	NA	NA	NA	NA	NA	NA	NA	NA	NA	NA	NA	NA	NA	NA	NA
0.002739726	15.3951	NA	34	1.084931507	17.7	97	57.3	1.991780822	17.7	94.3	61.7	3	17.6	90	58.7	4.969863014	16	101.7	63.7	1	2	2	0	0	2	1	2	0	2	2	0	1	2	2	2	2	2	1	0	1	1	0	1	0	28	NA	NA	NA	NA
0.002739726	10.2085	64	33.6667	1.032876712	15.8	86.5	53.5	1.969863014	16.1	83	59	2.980821918	15.4	86	52.7	5.04109589	15.3	96.3	62.3	2	2	2	1	1	0	0	1	0	2	2	0	2	2	2	0	2	1	1	1	2	0	1	1	1	27	2	2	0	1
0.002739726	17.6384	NA	43	1.054794521	16.6	NA	NA	1.961643836	16.6	90	58.7	3.049315068	16.3	96.3	64.3	4.969863014	16.9	101.7	63.3	2	2	2	1	0	2	1	2	1	2	2	0	2	2	2	1	2	0	2	1	2	0	2	1	0	32	2	2	1	0
NA	NA	NA	NA	NA	NA	NA	NA	NA	NA	NA	NA	NA	NA	NA	NA	NA	NA	NA	NA	NA	NA	NA	NA	NA	NA	NA	NA	NA	NA	NA	NA	NA	NA	NA	NA	NA	NA	NA	NA	NA	NA	NA	NA	NA	NA	NA	NA	NA	NA
NA	NA	NA	NA	NA	NA	NA	NA	NA	NA	NA	NA	NA	NA	NA	NA	NA	NA	NA	NA	NA	NA	NA	NA	NA	NA	NA	NA	NA	NA	NA	NA	NA	NA	NA	NA	NA	NA	NA	NA	NA	NA	NA	NA	NA	NA	NA	NA	NA	NA
0.005479452	14.841	NA	NA	1.021917808	18.9	128	67	2.016438356	17	104	69.7	2.97260274	16.6	98	67.5	5.043835616	17.2	104	71.7	1	2	1	0	0	1	0	2	1	2	1	0	2	1	2	1	2	2	1	1	1	1	1	0	0	25	1	2	0	1
0.005479452	15.5761	NA	56	1.104109589	18	93.7	61	2.024657534	18	97.7	58	2.978082192	NA	NA	NA	5.079452055	16.2	84.7	47.7	1	2	2	1	0	1	1	2	1	1	1	0	1	2	2	1	0	2	1	1	0	2	0	0	0	24	2	2	1	0
0.008219178	14.4991	NA	55	1.150684932	17.4	NA	NA	2.063013699	NA	NA	NA	NA	NA	NA	NA	NA	NA	NA	NA	1	1	1	0	0	2	0	2	2	1	2	1	2	2	1	0	2	2	1	0	0	0	1	1	0	24	1	0	0	0
0.002739726	13.1531	NA	NA	1.01369863	17.1	93.3	57	2.079452055	16.5	85.7	50.7	3.057534247	16.3	84	55.5	5.024657534	15.5	122	72.7	2	1	2	1	0	2	0	2	0	2	2	1	1	1	2	0	2	2	2	0	2	2	1	1	1	30	2	2	1	0
NA	NA	NA	NA	NA	NA	NA	NA	NA	NA	NA	NA	NA	NA	NA	NA	NA	NA	NA	NA	NA	NA	NA	NA	NA	NA	NA	NA	NA	NA	NA	NA	NA	NA	NA	NA	NA	NA	NA	NA	NA	NA	NA	NA	NA	NA	NA	NA	NA	NA
NA	NA	NA	NA	NA	NA	NA	NA	NA	NA	NA	NA	NA	NA	NA	NA	NA	NA	NA	NA	NA	NA	NA	NA	NA	NA	NA	NA	NA	NA	NA	NA	NA	NA	NA	NA	NA	NA	NA	NA	NA	NA	NA	NA	NA	NA	NA	NA	NA	NA
0.005479452	13.5503	NA	36.5	1.093150685	18.8	NA	NA	2.060273973	17.3	97	61.3	3.194520548	17.1	83.3	55.3	5.764383562	16.7	90	50.3	2	2	1	0	0	1	0	2	0	2	2	1	2	2	1	1	1	1	2	2	0	0	1	2	0	26	2	0	0	0
0.008219178	14.995	NA	52	1.126027397	21.5	99	66	NA	NA	NA	NA	3.463013699	NA	NA	NA	NA	NA	NA	NA	1	1	1	0	0	2	1	2	0	2	1	1	0	2	2	0	1	1	2	0	1	1	1	1	1	24	NA	NA	NA	NA
0.008219178	12.5849	NA	44	1.049315068	18.1	NA	NA	2.002739726	NA	NA	NA	2.997260274	17	100.3	68.7	5.010958904	17.6	112	67.3	2	1	1	0	2	1	0	2	0	1	2	0	2	2	1	2	2	2	2	1	0	0	1	0	2	27	2	1	0	1
0.002739726	15.2037	NA	35	1.068493151	17.3	91.5	58	2.043835616	16.6	92.5	62.5	3.063013699	15.7	105	65.7	5.016438356	15.3	95.3	65.7	1	1	2	1	0	2	0	2	0	1	1	0	1	2	2	1	2	1	2	1	0	1	0	1	0	24	1	1	1	0
0.005479452	15.6527	NA	43	NA	NA	NA	NA	NA	NA	NA	NA	NA	NA	NA	NA	NA	NA	NA	NA	1	2	2	0	1	0	0	2	2	1	0	0	1	1	1	0	1	2	2	2	1	1	0	0	0	22	2	1	1	1
0.008219178	13.2817	NA	49.5	NA	NA	NA	NA	NA	NA	NA	NA	NA	NA	NA	NA	NA	NA	NA	NA	2	1	2	1	1	0	1	2	0	2	1	0	1	2	0	0	2	2	2	2	1	1	1	1	0	26	0	1	0	1
0.002739726	14.67	NA	33	0.975342466	15.5	96	53	1.991780822	15.3	96	53.7	3.087671233	15.4	90.3	55.3	5.038356164	14.6	97.3	56	2	2	1	0	0	2	1	2	0	1	2	0	0	2	1	0	2	2	2	2	2	0	0	1	0	25	2	0	0	1
0.002739726	13.6534	NA	33	1.04109589	15.2	NA	NA	2.054794521	15.5	94	60.7	3.01369863	15.9	93.7	63.3	5.167123288	15.9	98.3	64.7	2	2	2	0	1	1	0	0	1	2	1	0	1	2	2	1	1	2	1	0	2	1	0	0	0	23	NA	NA	NA	NA
0.002739726	16.4813	NA	35	1.101369863	17.7	NA	NA	2.032876712	16.8	114	67	3.019178082	16.2	101.3	70	5.065753425	15	98.7	67.3	1	2	1	2	0	2	1	2	1	1	2	0	2	2	2	0	0	0	1	1	1	0	1	1	0	25	1	0	1	1
0.02739726	13.7063	NA	NA	1.082191781	16.4	101.3	60.3	2	16	90.5	59.5	3.01369863	16.1	84.7	59.7	5.071232877	16.1	95.3	63	1	2	2	0	0	0	1	2	1	2	2	0	1	2	1	0	1	2	1	1	2	2	0	0	0	25	2	2	0	0
0.008219178	14.952	NA	46	1.002739726	19.7	95	51	1.980821918	18.8	100.3	54	3.019178082	19.5	108	57	4.994520548	20.8	102.3	63.7	2	1	1	2	1	2	0	2	0	2	0	0	1	1	2	1	2	1	2	2	0	1	1	1	0	26	2	2	2	1
0	13.8982	NA	35.5	1.019178082	15.9	NA	NA	2.010958904	16	82.3	51.7	2.98630137	15.9	83.3	52.7	5.010958904	14.5	92.3	61.7	1	1	1	1	0	1	0	2	1	1	0	0	2	2	2	1	2	2	2	2	0	0	1	2	0	26	2	0	0	0
0.002739726	15.6497	NA	30.5	1.01369863	17.6	115	74	2.147945205	16.8	85.3	55.7	3.024657534	16.8	85	54.3	4.980821918	16.1	102.3	61.7	2	2	2	1	2	1	0	2	1	1	2	0	2	2	1	1	1	2	2	0	1	0	2	2	0	30	2	2	1	1
0.010958904	14.7145	NA	46	1.054794521	16.8	79.7	54.7	1.994520548	16	91.5	59	3.038356164	15.3	93.7	59.7	5.095890411	16.5	99.7	62.3	2	2	1	1	0	1	1	2	1	0	0	0	1	2	2	0	1	2	2	2	0	0	0	0	1	22	2	2	1	1
0.002739726	12.0027	NA	37.5	1.139726027	18.8	NA	NA	2.002739726	19	NA	NA	3.030136986	18.4	91	55.5	5.257534247	19	94.7	64.7	2	2	0	2	0	0	0	2	0	0	1	1	2	2	2	1	2	2	2	0	2	0	1	0	0	24	NA	NA	NA	NA
0.002739726	13.7478	NA	37.5	0.994520548	18.2	87.7	54	2	17.3	90.3	58.7	3.008219178	17.6	95	61	5.019178082	16.3	99.3	49.7	1	2	2	0	0	2	0	2	1	1	1	0	1	2	2	1	1	1	2	2	0	0	0	1	0	24	NA	NA	NA	NA
0.01369863	12.5429	NA	44.5	1.010958904	18.2	102.7	65.3	1.947945205	17.1	99.3	64.3	4.221917808	16	107.3	64.3	5.687671233	NA	NA	NA	1	2	0	0	1	1	0	1	1	1	1	1	0	2	1	1	1	1	2	1	1	2	0	1	1	23	NA	NA	NA	NA
0.008219178	14.3821	NA	34	NA	NA	NA	NA	1.991780822	17.5	82.7	45	3.232876712	18.1	86	62	5.101369863	16.8	99	59.3	1	2	2	0	0	1	1	2	1	1	1	0	2	1	2	1	2	1	2	0	1	0	0	1	0	24	NA	NA	NA	NA
0.008219178	14.8455	NA	50	0.969863014	16.8	97.3	69	2.010958904	17.7	101.5	64	3.008219178	17.6	102.7	64	NA	NA	NA	NA	2	2	2	0	0	1	1	2	0	0	2	0	0	2	2	0	1	2	1	0	2	1	0	1	0	22	NA	NA	NA	NA
0.005479452	13.1468	NA	26	0.964383562	15.7	91.7	59.3	1.967123288	16.2	NA	NA	3.060273973	15.9	86.7	50	5.063013699	17.3	92.3	49.7	2	2	2	1	0	0	0	2	1	1	1	1	1	1	2	0	2	2	2	1	0	1	1	0	0	24	2	2	1	0
0.008219178	14.1335	78	41.3333	1.008219178	17.8	104.5	63	2.098630137	16.5	96	70.5	3.04109589	16.2	98.7	62	5.131506849	15.4	103.7	60.7	1	2	2	1	2	2	0	2	0	2	0	0	1	1	2	1	2	1	2	2	1	1	2	1	2	32	NA	NA	NA	NA
0.005479452	NA	NA	54	NA	NA	NA	NA	1.997260274	15.1	98.3	62	3.010958904	15.2	96	60	5.906849315	15.1	115	69.7	1	2	2	1	0	2	0	2	1	1	2	0	1	2	1	0	1	2	1	1	2	1	1	2	0	28	NA	NA	NA	NA
0.002739726	12.722	NA	NA	1.02739726	15.7	86.3	53	2.005479452	15.1	86.3	51	3.04109589	14.4	74.7	46	4.983561644	13.7	87.3	48.7	1	2	2	0	0	1	1	2	0	1	2	0	1	2	2	0	0	1	1	0	1	0	0	0	0	19	NA	NA	NA	NA
0.002739726	12.6546	NA	41	0.989041096	19.5	139	89.5	2.024657534	17.5	96	60.7	3.010958904	16.8	94.5	53	5.024657534	17	111.7	64.3	1	2	1	1	0	1	0	2	0	1	2	0	1	2	2	2	1	2	2	0	2	1	0	1	0	26	1	2	1	0
0.002739726	14.6387	NA	28	1.131506849	17.1	100	60	2.063013699	16.4	95.7	62	3.076712329	17.6	93	57.3	5.150684932	19.5	102.7	69.7	2	2	1	0	0	2	1	2	1	1	1	0	2	2	1	1	2	0	1	0	0	0	0	1	0	21	2	1	1	0
0.008219178	13.2861	NA	36.5	1.021917808	16.3	97.5	61.5	1.991780822	14.7	94.7	62	3.008219178	15	90.7	56.3	4.997260274	14.5	100.7	61	2	2	2	0	1	1	1	2	1	2	2	0	2	2	2	1	1	1	2	1	2	1	1	1	0	31	NA	NA	NA	NA
0	14.6575	50	27.6667	1.016438356	18.3	NA	NA	2.04109589	16.6	107	68	3.065753425	16.5	95	55	5.052054795	15.8	102	58.3	2	2	1	1	0	1	0	1	1	1	1	0	0	2	2	1	2	0	1	1	1	2	1	0	0	22	2	1	1	1
0	13.5333	NA	44	1.095890411	17.8	NA	NA	2.008219178	17.5	NA	NA	3.068493151	17.3	NA	NA	NA	NA	NA	NA	2	2	2	1	0	0	1	2	1	2	2	1	1	2	1	0	1	2	1	2	0	0	2	2	0	28	2	2	0	0
0.005479452	14.031	NA	NA	1.043835616	19.1	NA	NA	2	23.2	96	61.5	2.997260274	18.5	106	63.3	5.257534247	17.6	106.7	67.3	2	2	2	1	0	1	0	2	0	2	1	2	2	2	2	1	2	2	2	0	2	1	0	1	0	30	2	2	0	0
0.002739726	13.087	NA	36.5	0.983561644	17.4	NA	NA	2.030136986	16	99.5	59.5	2.980821918	15.7	88	55	4.964383562	16.4	103	56	1	2	1	0	1	0	1	1	1	2	1	0	2	1	2	0	2	2	1	1	2	0	1	1	0	25	2	2	1	1
0.005479452	14.4169	NA	23	0.964383562	17.3	99.5	57.5	2.139726027	15.2	83	53.3	3.032876712	15.6	97	63.7	NA	NA	NA	NA	2	2	2	0	1	1	0	2	1	1	1	1	2	2	1	0	2	0	1	1	0	0	1	1	1	24	1	2	0	2
0	14.1851	57	46	0.980821918	18	NA	NA	2.005479452	19.2	NA	NA	3.005479452	17.8	92.3	58	5.019178082	16.6	98.7	66.7	1	2	1	0	0	0	0	2	0	1	1	0	2	2	2	0	2	0	2	1	1	1	0	1	0	21	NA	NA	NA	NA
0.002739726	13.5819	64	40	1.02739726	16.8	101.7	65.3	2.063013699	17	79.3	51.7	3.04109589	16.5	95.7	56.7	5.010958904	17	109.7	65.7	1	1	1	0	1	1	0	2	0	1	0	0	1	2	2	1	0	1	1	1	1	1	1	1	1	21	NA	NA	NA	NA
0.030136986	14.1941	NA	53.5	1.01369863	20.6	NA	NA	1.991780822	17.6	NA	NA	3.021917808	17.8	97.3	62.7	4.953424658	16.2	84	57.7	2	2	0	1	0	1	1	1	2	1	1	0	1	2	2	0	2	1	2	1	1	1	0	1	2	26	2	1	0	1
0.002739726	13.2318	NA	32.5	0.926027397	17.7	86	63.5	2.010958904	17.6	89.3	57.3	2.942465753	16.2	88.7	46.7	4.978082192	15.9	94	51.3	1	1	1	0	1	1	0	2	1	1	2	1	1	2	2	1	2	1	2	2	1	0	0	2	0	27	1	2	1	1
0.002739726	13.4042	NA	32.5	1.079452055	18.2	104	65.5	1.997260274	16.5	98.3	62.7	2.997260274	16	96	63.5	5.126027397	15.4	98.3	60.3	1	2	1	2	0	1	0	2	1	2	1	0	1	1	2	0	1	1	2	1	1	1	1	1	0	25	1	1	2	0
0.005479452	14.2732	NA	47.5	1.123287671	17	76.3	48.3	2.024657534	NA	NA	NA	3.079452055	16.4	100.5	64	5.15890411	16	100.7	64.7	1	2	2	0	0	2	0	2	1	0	0	0	1	1	0	0	1	2	1	2	1	0	2	1	0	21	2	2	0	0
0.002739726	13.0902	68	42	1.021917808	19.2	93.7	57	2.04109589	16.5	95.7	59	3.002739726	15.3	83.7	57	5.030136986	14.7	85.7	53	1	2	2	0	2	1	0	2	0	1	2	1	1	2	1	1	2	1	2	0	0	2	0	1	1	27	1	2	0	1
0.002739726	12.7165	NA	37.5	1.005479452	17.3	93	56.5	2.994520548	NA	NA	NA	3.021917808	15.2	96.3	59	4.983561644	15.1	102.7	63	1	2	2	1	1	0	1	2	0	2	2	0	1	2	1	2	1	1	2	1	2	1	2	0	0	29	2	2	1	1
0.005479452	16.3065	79	51.6667	1.008219178	20.8	104.3	59.3	2.024657534	17.8	105.7	61.3	3.019178082	19.4	110.7	65	5.002739726	17.5	109.3	66	1	1	2	2	0	1	1	2	1	1	2	1	2	1	2	0	1	0	2	1	2	0	1	0	0	26	NA	NA	NA	NA
0.002739726	15.744	NA	43.5	NA	NA	NA	NA	2.076712329	16.3	NA	NA	NA	NA	NA	NA	NA	NA	NA	NA	1	2	0	0	0	1	0	2	2	0	1	1	2	2	1	1	1	2	2	1	2	1	1	1	0	26	1	1	0	0
0	13.3281	49	31.3333	0.991780822	17.5	92.3	60	2.032876712	15.5	98	62	2.98630137	15.8	99.7	58.3	4.997260274	15.5	102.3	61	1	2	1	0	1	0	0	2	1	1	2	0	1	2	1	1	2	2	1	1	1	1	0	1	1	25	NA	NA	NA	NA
0	NA	67	27	0.989041096	18.4	NA	NA	2.257534247	NA	NA	NA	NA	NA	NA	NA	NA	NA	NA	NA	2	0	1	1	0	0	0	2	0	0	1	0	1	2	2	1	1	2	2	2	0	0	1	2	0	21	NA	NA	NA	NA
0.005479452	NA	NA	NA	0.991780822	16.7	99	62.5	2.057534247	15.2	91	58.7	3.024657534	15.1	78.5	48.5	5.035616438	15.2	98.3	62	2	2	2	0	0	0	1	2	1	0	2	0	1	2	1	0	1	2	1	1	0	1	0	1	0	21	2	2	1	1
0.016438356	10.8641	NA	37	1.01369863	16.1	99.5	69	2.010958904	14.4	92.5	64.5	3.008219178	14.6	90	62.7	5.030136986	14	92	59.3	1	1	1	1	0	0	1	2	1	2	2	0	1	2	2	1	2	2	1	0	0	0	0	0	0	22	0	1	0	0
0.005479452	14.629	74	43.6667	1.057534247	19.7	124	77	1.980821918	17.7	96.5	66	2.975342466	17.9	85	58.5	4.923287671	16.9	101.7	59	1	1	2	2	0	1	0	2	0	2	1	0	1	2	2	0	2	0	2	0	0	1	0	2	0	23	1	2	2	0
0.002739726	14.1545	55	22.3333	1.021917808	18.2	NA	NA	2.095890411	17.9	103	61.5	3.860273973	15.9	98.7	54.3	4.967123288	15.6	96.7	54.3	1	2	1	1	0	0	0	2	0	1	0	1	0	1	2	0	1	1	1	0	0	1	1	2	0	18	NA	NA	NA	NA
0	14.1878	NA	40	1.035616438	17.1	90.3	55.7	2.043835616	15.5	97.3	66.7	3.04109589	15.4	82	55.7	5.131506849	14.5	96.7	63.3	1	2	1	1	0	1	0	2	0	1	2	0	0	2	2	0	2	1	2	2	1	0	2	0	1	25	2	2	1	0
NA	NA	NA	NA	0.989041096	17.1	100.7	46	1.997260274	15.9	87.5	57	3.065753425	16.4	103.3	58.7	NA	NA	NA	NA	1	2	1	0	1	1	1	1	0	1	2	0	0	2	1	0	1	2	1	0	0	1	1	1	1	21	2	2	0	1
0.002739726	13.6943	58	33.3333	NA	NA	NA	NA	1.975342466	17.2	102	61	NA	NA	NA	NA	NA	NA	NA	NA	2	2	2	1	1	0	0	2	0	1	1	0	2	2	2	1	1	2	2	1	0	1	1	1	0	26	NA	NA	NA	NA
0.005479452	13.9394	NA	37	1.002739726	17.7	93	61	2.063013699	17	93	62.5	3.463013699	15.1	93.5	57	NA	NA	NA	NA	1	2	2	1	0	1	0	2	1	0	0	0	1	2	2	1	2	1	2	1	0	1	1	1	0	24	1	2	2	0
0.008219178	13.8076	NA	47.5	1.005479452	18.2	NA	NA	2.019178082	15.3	104	67.5	3.005479452	16.5	98.7	57.7	5.021917808	17.5	104.3	64	2	0	1	1	1	1	2	2	0	2	1	2	2	2	2	0	2	1	2	0	1	2	0	1	0	28	1	1	0	1
0	17.6564	NA	38.5	1.021917808	20.7	83	57.7	2.139726027	19.7	99	63.5	3.134246575	19.3	95.3	60.3	4.997260274	18	90	60.7	1	2	1	1	1	1	0	2	1	0	1	0	1	1	2	0	1	0	1	2	2	1	2	1	0	24	2	2	1	1
0.019178082	13.1265	NA	NA	1.049315068	16.6	94	56.5	2.021917808	16	NA	NA	3.019178082	15.1	100	59.7	5.139726027	16	96	68	2	2	1	1	2	1	0	2	1	0	1	0	2	2	2	0	2	0	1	1	0	2	0	1	0	24	1	0	1	1
0	15.5852	52	33	1.18630137	18.3	NA	NA	2.602739726	NA	NA	NA	NA	NA	NA	NA	NA	NA	NA	NA	2	2	2	1	0	1	0	2	0	0	1	1	1	2	2	0	0	1	2	1	1	1	0	1	0	22	2	2	0	0
NA	NA	NA	NA	NA	NA	NA	NA	NA	NA	NA	NA	NA	NA	NA	NA	NA	NA	NA	NA	NA	NA	NA	NA	NA	NA	NA	NA	NA	NA	NA	NA	NA	NA	NA	NA	NA	NA	NA	NA	NA	NA	NA	NA	NA	NA	NA	NA	NA	NA
NA	NA	NA	NA	NA	NA	NA	NA	NA	NA	NA	NA	NA	NA	NA	NA	NA	NA	NA	NA	NA	NA	NA	NA	NA	NA	NA	NA	NA	NA	NA	NA	NA	NA	NA	NA	NA	NA	NA	NA	NA	NA	NA	NA	NA	NA	NA	NA	NA	NA
0.052054795	13.76	NA	NA	0.936986301	19.1	102.3	64.3	1.983561644	17.4	97.3	76.3	3.002739726	17.1	86	51	4.953424658	17.1	100.3	66.3	1	1	2	1	1	1	0	2	1	2	1	1	1	2	1	1	0	1	1	2	0	0	0	0	0	22	2	2	2	1
0	13.9725	57	30.3333	1.016438356	16.8	83.3	49	2.57260274	NA	NA	NA	2.994520548	NA	NA	NA	NA	NA	NA	NA	1	2	2	1	0	1	1	2	0	2	2	0	2	2	2	1	1	2	2	0	1	0	0	2	0	28	NA	NA	NA	NA
0.002739726	13.7309	NA	42	1.306849315	18.5	NA	NA	1.917808219	16.2	89.7	56	3.104109589	16.4	104.7	62.3	4.931506849	16.6	96	66	1	1	2	1	1	2	0	1	1	1	2	0	2	2	2	1	1	2	1	2	0	1	1	0	0	27	0	2	2	2
0.002739726	14.9497	64	37	0.956164384	17.3	NA	NA	2.052054795	15.4	NA	NA	3.043835616	15.8	NA	NA	5.008219178	14.7	92	51.3	2	0	2	1	1	0	0	1	0	1	2	0	0	1	2	1	1	1	1	2	0	0	0	1	0	18	1	2	1	0
0	13.083	58	26.6667	1.02739726	17.5	108	55.5	1.994520548	16.7	93.7	54.7	3.263013699	16.9	94.3	63.7	5.046575342	15.9	99	59.7	1	2	2	1	0	2	2	2	1	1	0	1	0	2	2	1	2	1	1	2	1	0	1	0	0	27	2	2	1	0
0.002739726	14.6287	89	48.3333	1.024657534	16.8	93.3	63	2.021917808	14.4	88.5	59	3.024657534	15.1	91.7	54.3	4.975342466	14.4	103.7	75.7	1	1	1	1	0	1	0	2	1	2	1	0	2	2	2	0	2	2	2	0	1	0	1	1	0	25	2	1	1	0
0.002739726	12.4433	48	20.6667	1.01369863	17.7	96	60	2.01369863	NA	NA	NA	2.994520548	15.4	83.7	45.7	5.030136986	14.3	75.3	51.7	1	1	1	1	0	2	0	2	0	2	2	0	1	2	2	1	2	1	2	2	0	0	1	1	1	27	1	1	0	1
0	14.2954	53	30.3333	1.04109589	17.4	112	64.5	2.038356164	17.8	101.3	65.3	3.073972603	16.5	93.3	54	5.016438356	15.9	104.7	57	1	1	2	1	0	0	0	2	2	2	2	0	2	2	1	1	2	0	2	1	0	0	1	0	0	24	1	2	0	0
0.002739726	10.7295	63	32.3333	1.010958904	17.8	NA	NA	2.112328767	17	102.3	58	3.024657534	16.2	97.7	51	5.030136986	15.7	100.7	65.3	1	1	2	0	0	1	0	2	0	1	2	0	1	2	1	0	1	1	1	1	1	1	0	0	0	19	NA	NA	NA	NA
0.002739726	14.4598	72	37.6667	1.030136986	16.7	88.3	54.7	1.994520548	15	97.3	64	3.369863014	15.2	94.7	70.7	NA	NA	NA	NA	1	2	2	0	1	1	0	2	1	1	2	0	1	2	2	0	2	1	2	0	1	0	1	0	1	25	NA	NA	NA	NA
0.002739726	15.551	NA	39	0.994520548	19.6	90.7	53.7	1.967123288	18.5	NA	NA	3.487671233	17.7	87.7	51	NA	NA	NA	NA	1	2	2	1	1	1	1	2	0	2	2	0	2	2	1	0	2	2	1	0	2	0	0	2	0	28	NA	NA	NA	NA
0.002739726	12.2062	55	28.6667	1.016438356	16.5	89	63.3	2.046575342	15.2	90.7	63.7	3.076712329	15.6	96.3	62.3	5.35890411	14.3	83.3	60.3	1	2	1	1	0	2	1	2	0	2	2	0	2	1	2	0	1	1	2	0	1	0	1	0	0	24	NA	NA	NA	NA
0.005479452	14.0768	NA	52	NA	NA	NA	NA	1.942465753	16.4	100.3	66	2.980821918	16.1	99	63.7	5.087671233	15.8	113.3	71.3	1	2	2	1	1	1	0	1	0	2	0	0	1	2	1	0	1	2	0	1	2	0	0	1	0	21	1	2	0	1
0.002739726	14.3129	61	30.6667	0.950684932	18	88.3	52.3	2.01369863	17.3	104.7	62	3.024657534	16.7	96.7	62	5.046575342	15.3	103	59	2	2	1	0	0	0	0	2	1	1	2	0	1	2	0	2	2	0	1	1	2	2	2	2	0	26	2	1	0	0
0.002739726	14.6595	71	44.3333	1.005479452	15.1	85.7	57	2.04109589	15	NA	NA	3.021917808	14.1	NA	NA	5.060273973	14	86.7	51	2	1	1	0	2	2	1	2	1	2	1	1	1	2	2	0	1	1	2	1	1	2	2	2	0	31	2	1	0	2
0.002739726	13.9246	62	34.3333	0.980821918	20.4	112.5	73.5	2.126027397	18.8	NA	NA	3.052054795	18.3	125	67.5	5.591780822	17.5	124	63.7	2	2	1	0	1	1	1	2	1	1	2	0	1	2	2	1	2	1	2	1	2	0	1	1	0	28	2	1	1	0
0.002739726	12.8108	66	39	1.016438356	19.2	NA	NA	2.016438356	16.9	111	55	3.01369863	16.7	103.3	67	5.150684932	15.1	112.7	62.3	1	2	2	2	0	1	0	2	1	0	2	0	1	2	2	1	2	2	2	1	0	1	1	1	0	28	1	2	1	1
0.005479452	14.648	78	41.3333	0.994520548	16.3	86	54	2.016438356	16.4	103.3	67.3	3.054794521	16.3	103	63.7	5.016438356	15.7	104	62.7	2	2	1	1	0	1	1	1	0	0	0	0	2	2	2	2	2	1	2	1	2	1	0	1	0	25	2	2	0	0
0.008219178	13.405	86	54.6667	1.005479452	17.1	91	60	1.978082192	16.5	97	46	3.079452055	17.1	110.3	66.3	5.054794521	15.6	99.3	56.3	1	2	2	0	0	1	0	2	1	2	2	0	1	2	1	0	2	2	1	1	1	0	1	0	0	24	2	2	1	0
NA	NA	NA	NA	NA	NA	NA	NA	NA	NA	NA	NA	NA	NA	NA	NA	NA	NA	NA	NA	NA	NA	NA	NA	NA	NA	NA	NA	NA	NA	NA	NA	NA	NA	NA	NA	NA	NA	NA	NA	NA	NA	NA	NA	NA	NA	NA	NA	NA	NA
NA	NA	NA	NA	NA	NA	NA	NA	NA	NA	NA	NA	NA	NA	NA	NA	NA	NA	NA	NA	NA	NA	NA	NA	NA	NA	NA	NA	NA	NA	NA	NA	NA	NA	NA	NA	NA	NA	NA	NA	NA	NA	NA	NA	NA	NA	NA	NA	NA	NA
0	13.9427	78	39	NA	NA	NA	NA	NA	NA	NA	NA	NA	NA	NA	NA	NA	NA	NA	NA	2	0	2	0	0	1	0	2	2	1	1	0	2	2	1	1	0	2	2	1	1	1	2	1	0	25	1	2	0	0
0.005479452	13.9333	58	34	0.964383562	17.9	NA	NA	2	16.4	93	54.5	3.035616438	16	121.7	64.3	5.909589041	NA	NA	NA	1	1	2	0	1	2	0	2	0	1	1	0	1	2	1	1	1	1	2	1	0	1	0	1	0	22	0	2	0	2
0	14.9013	NA	25.5	1.01369863	19.6	94	65	2.019178082	18	92.5	64.5	3.057534247	17	104.3	61.7	5.024657534	16.3	97.3	59.3	1	2	0	0	0	1	1	2	0	0	0	0	2	1	1	1	0	1	1	1	0	1	1	0	1	17	1	1	0	0
0.002739726	14.453	67	23.3333	1.024657534	19.6	95.7	45.7	2.019178082	17.7	105	56.5	3.049315068	16.9	92.3	47.7	5.043835616	16.7	116	54.3	2	2	2	0	1	0	0	2	1	2	2	0	0	2	2	1	1	0	0	1	1	2	0	1	0	23	2	1	0	1
NA	NA	NA	NA	NA	NA	NA	NA	NA	NA	NA	NA	NA	NA	NA	NA	NA	NA	NA	NA	NA	NA	NA	NA	NA	NA	NA	NA	NA	NA	NA	NA	NA	NA	NA	NA	NA	NA	NA	NA	NA	NA	NA	NA	NA	NA	NA	NA	NA	NA
NA	NA	NA	NA	NA	NA	NA	NA	NA	NA	NA	NA	NA	NA	NA	NA	NA	NA	NA	NA	NA	NA	NA	NA	NA	NA	NA	NA	NA	NA	NA	NA	NA	NA	NA	NA	NA	NA	NA	NA	NA	NA	NA	NA	NA	NA	NA	NA	NA	NA
NA	NA	NA	NA	NA	NA	NA	NA	NA	NA	NA	NA	NA	NA	NA	NA	NA	NA	NA	NA	NA	NA	NA	NA	NA	NA	NA	NA	NA	NA	NA	NA	NA	NA	NA	NA	NA	NA	NA	NA	NA	NA	NA	NA	NA	NA	NA	NA	NA	NA
NA	NA	NA	NA	NA	NA	NA	NA	NA	NA	NA	NA	NA	NA	NA	NA	NA	NA	NA	NA	NA	NA	NA	NA	NA	NA	NA	NA	NA	NA	NA	NA	NA	NA	NA	NA	NA	NA	NA	NA	NA	NA	NA	NA	NA	NA	NA	NA	NA	NA
0.005479452	14.3896	71	36	1.008219178	17.6	94.3	58.7	2.005479452	17.3	93.7	57.3	3.016438356	16.9	91.7	55.3	5.01369863	17	94.7	59	2	2	2	0	1	2	1	2	0	1	1	0	1	2	2	1	2	2	1	1	0	0	2	0	0	26	2	2	0	1
0.005479452	13.5482	64	41.6667	NA	NA	NA	NA	NA	NA	NA	NA	NA	NA	NA	NA	NA	NA	NA	NA	1	1	1	0	0	1	0	2	1	1	2	1	1	2	2	0	2	2	0	1	0	0	1	1	0	22	1	0	0	0
0.002739726	12.9632	63	35	0.991780822	15.8	101.5	58	2.043835616	15.1	88	51	2.989041096	14.4	85.3	53.7	5.095890411	14.3	89.7	53	1	2	1	1	0	1	0	2	1	2	1	0	2	1	2	1	1	1	2	0	2	0	1	2	1	27	NA	NA	NA	NA
0.002739726	11.8812	55	36	1.021917808	14.6	NA	NA	2.01369863	13.4	97	61.5	3.016438356	13.4	85	57.7	5.024657534	13.4	94.7	58.3	2	1	0	1	0	2	0	2	1	1	2	0	1	2	2	0	1	2	2	2	1	0	1	1	0	25	2	1	1	0
0.008219178	13.0346	66	43.3333	0.98630137	17.2	111	53	2.01369863	14.3	98	58.5	3.043835616	14.5	82.7	55.7	5.032876712	13.9	107.7	62.7	1	2	1	1	0	1	0	2	1	1	2	2	2	2	2	0	2	2	2	2	1	1	2	2	0	33	NA	NA	NA	NA
0.005479452	12.8914	78	43.6667	0.980821918	16.9	NA	NA	1.983561644	14.7	90.3	58.3	3	15.8	94	57.3	4.980821918	15.4	85	53	2	2	1	0	1	0	0	2	0	1	2	0	1	2	1	1	1	1	2	1	0	0	0	2	1	22	2	2	0	1
0.002739726	13.3291	NA	25.5	0.991780822	16.8	100.5	60	1.95890411	15.8	98.5	53.5	3.010958904	15.4	93.7	64.3	NA	NA	NA	NA	2	2	1	1	0	1	0	1	0	2	1	0	1	2	2	0	1	2	2	0	1	0	2	1	0	23	2	1	0	1
0.005479452	16.2482	NA	36.5	1.016438356	17.2	NA	NA	1.989041096	18.7	111.3	58	3.394520548	18.5	101	51	4.917808219	19.4	102	57	1	1	2	0	1	1	1	2	2	1	2	0	1	1	2	0	2	2	2	1	2	0	0	2	0	28	NA	NA	NA	NA
0.005479452	11.0685	70	42.6667	NA	NA	NA	NA	NA	NA	NA	NA	NA	NA	NA	NA	NA	NA	NA	NA	1	2	1	1	0	1	1	2	1	2	1	0	2	2	2	0	2	0	1	1	0	0	0	0	0	22	2	1	1	0
0.005479452	12.8478	NA	NA	1.016438356	15.6	101.5	55	2.073972603	15.3	95.3	59.7	3.145205479	15.1	103.7	58.7	4.794520548	14.4	113	56	2	2	2	0	0	1	1	2	0	1	2	0	1	1	2	0	2	1	2	1	1	0	0	1	1	24	2	2	0	0
0	14.4884	69	34	0.975342466	18.6	NA	NA	1.975342466	NA	84.7	66	3.082191781	16.5	90.7	54.7	4.975342466	17.3	94.3	55.7	2	1	2	1	0	0	0	1	1	1	2	1	0	0	1	1	2	2	2	0	1	0	1	1	0	21	2	1	1	1
0.002739726	15.3973	NA	NA	1.019178082	17.3	97.7	57.7	2.153424658	16.7	93.7	59.7	NA	NA	NA	NA	NA	NA	NA	NA	1	1	1	1	0	0	1	2	1	2	1	0	0	2	2	0	2	2	2	1	0	0	0	2	0	23	NA	NA	NA	NA
0	14.404	90	45.6667	1	20.2	NA	NA	1.961643836	16.6	100.3	56.7	3.131506849	15.7	95.3	55	5.030136986	16.5	99.7	66.3	2	1	2	1	2	0	0	1	1	1	0	0	1	2	2	0	1	1	1	2	0	0	0	1	0	20	2	2	0	1
0.002739726	13.4202	63	33.3333	1.005479452	16.9	99.7	70.7	2.057534247	15.5	98.7	59.7	3.016438356	15.1	84.7	54	5.02739726	14.9	91.3	53	2	2	0	0	1	1	1	2	0	2	2	0	1	2	1	1	2	2	1	1	0	1	0	0	1	24	2	1	1	1
0.002739726	14.7509	70	36	1.021917808	15.2	91.7	61.7	2.038356164	14.8	83.7	58.3	3.038356164	14.8	93.7	60.3	5.021917808	14.2	96	57.5	1	2	1	1	0	2	0	2	1	1	1	0	0	2	2	2	2	2	2	0	0	1	0	1	0	25	2	1	1	0
0.002739726	14.0877	53	32.3333	1.120547945	20.1	116	71	2.161643836	18.2	NA	NA	NA	NA	NA	NA	NA	NA	NA	NA	1	2	1	1	0	1	0	2	0	2	2	0	1	2	1	0	2	1	2	0	1	1	1	0	0	23	NA	NA	NA	NA
0	13.3038	64	38	0.994520548	18.3	110	54	2.068493151	20.2	95.5	65	3.104109589	18.6	91.3	62.3	5.024657534	17	95.7	64.7	1	2	1	0	2	1	0	1	0	1	0	1	1	2	2	2	2	1	1	1	0	0	1	0	0	22	NA	NA	NA	NA
0.002739726	13.0736	69	32.3333	1.005479452	15.4	87.3	49.3	2.010958904	15	93.5	62	2.967123288	14.7	92	47.7	4.863013699	15.3	95.5	60.5	1	1	2	0	0	2	0	0	0	1	2	0	1	2	2	0	2	1	2	1	0	1	1	1	1	23	1	2	1	0
0.005479452	16.6488	86	45.3333	0.942465753	18.7	NA	NA	2	17.5	102.5	65	3.016438356	16.4	96.5	62.5	5.024657534	17.4	110.3	56.3	2	0	2	2	1	2	0	2	0	2	2	0	2	2	1	1	2	2	2	1	0	1	1	1	0	29	1	1	1	0
0.002739726	14.0067	NA	30.5	1.019178082	17	97	66	2.131506849	13.6	94	59	3.032876712	14.9	90.7	50.3	5.052054795	14.3	103.3	56.3	1	2	2	1	0	1	0	2	1	2	0	0	1	2	2	1	2	0	2	1	2	1	0	0	0	25	2	1	1	0
0.005479452	15.1275	97	50.3333	0.98630137	19.5	91	57.3	2.024657534	17.3	91	66.5	NA	NA	NA	NA	NA	NA	NA	NA	1	2	1	0	0	2	1	2	0	2	2	0	1	2	2	1	0	2	1	0	0	1	1	1	1	25	1	2	1	1
NA	NA	NA	NA	1.052054795	19.5	88	47	2.04109589	16.6	96.3	61.7	3.046575342	16.2	113	66.5	4.997260274	14.7	108.3	61	1	2	2	0	0	1	1	2	0	2	0	0	2	1	2	0	2	1	1	2	2	0	1	2	0	26	NA	NA	NA	NA
0.008219178	11.4567	70	44	1.02739726	16.5	99	62.3	2.024657534	16.1	96.3	60.7	2.983561644	16.3	94	62	4.991780822	14.4	103.7	55	1	2	2	0	0	2	0	2	1	0	1	1	1	2	2	1	1	1	1	2	0	0	1	1	0	24	2	2	0	0
0.002739726	14.9471	51	29.6667	1.016438356	16.5	86.7	57	2.01369863	16.3	93	58	3.010958904	15.5	97	57.7	5.019178082	15.7	96.7	70.3	2	2	2	2	1	2	0	2	0	2	1	1	0	2	2	0	1	2	2	1	1	0	0	0	0	26	2	1	1	1
0.01369863	12.5589	NA	40	1.024657534	17.2	90	57	1.994520548	17.2	102	61.3	3.065753425	17.9	94.3	55.7	4.920547945	17.5	113.3	60.7	2	2	2	1	0	1	1	1	0	1	2	1	1	1	1	1	1	1	1	1	1	1	1	0	2	25	2	2	0	0
0.035616438	16.784	NA	NA	1.052054795	19.2	94.5	70.5	2.073972603	16.4	94	62.5	2.997260274	16.4	92	58.7	5.046575342	16.5	96.3	61	1	2	1	1	1	1	1	2	1	0	2	0	2	2	2	0	0	1	2	1	1	1	0	1	0	25	2	1	1	0
NA	NA	NA	NA	NA	NA	NA	NA	NA	NA	NA	NA	NA	NA	NA	NA	NA	NA	NA	NA	NA	NA	NA	NA	NA	NA	NA	NA	NA	NA	NA	NA	NA	NA	NA	NA	NA	NA	NA	NA	NA	NA	NA	NA	NA	NA	NA	NA	NA	NA
0.005479452	15.633	71	38.6667	1.002739726	15.7	NA	NA	2.002739726	14.5	NA	NA	3.021917808	14.1	96	55.3	5.101369863	13.6	94.3	53.3	2	2	2	1	0	0	0	2	0	1	2	1	2	2	1	0	1	1	1	1	1	1	0	1	1	24	2	2	0	1
0.008219178	13.8782	64	43.6667	1.054794521	18.7	NA	NA	NA	NA	NA	NA	2.989041096	18.3	NA	NA	4.997260274	21.2	116	61.7	1	2	1	0	0	1	0	2	1	1	1	0	1	2	2	0	2	2	2	0	1	1	0	2	0	24	NA	NA	NA	NA
0.002739726	13.2815	78	49.6667	0.991780822	18	98.5	56	2.046575342	16.7	91.5	57	3.024657534	15.7	96.7	55	4.994520548	15.2	109.7	64	1	1	2	2	0	1	0	2	0	2	2	0	2	2	2	0	1	2	2	2	2	0	0	1	0	28	2	2	1	0
0.002739726	13.2876	65	39	1.010958904	16.8	98.7	52.3	2.038356164	15	97	50	NA	NA	NA	NA	NA	NA	NA	NA	2	2	2	1	0	2	1	2	0	1	1	0	1	2	2	0	0	1	2	0	1	2	0	1	1	25	NA	NA	NA	NA
0.002739726	12.7906	63	29.6667	1.071232877	16.6	103	66	1.989041096	15.3	NA	NA	3.030136986	14.8	89.3	63.3	5.095890411	15.3	109.7	59.7	1	2	1	1	1	1	1	2	0	1	2	1	2	2	1	1	2	2	2	1	2	0	1	1	0	30	2	1	1	0
0.002739726	16.6539	48	40.6667	0.994520548	15.5	99.5	59	2.016438356	16.6	91.7	51	3.010958904	15.9	101	61.3	5.01369863	15.8	101.3	65.7	2	2	1	1	0	0	0	2	1	1	1	0	2	1	2	0	2	2	1	1	1	1	0	1	0	23	2	1	2	0
0.002739726	15.7296	71	38.3333	0.920547945	19.1	93	54.5	2.057534247	17.6	93.7	56.3	3.019178082	17.1	94.7	62.7	5.726027397	17	100	55	2	0	2	1	0	0	0	2	1	2	2	1	2	2	2	0	1	1	2	2	0	1	2	0	0	26	0	2	1	0
0.002739726	13.3511	78	49.6667	1.043835616	16.8	83.7	57.3	1.975342466	15.1	81.7	52.3	3.005479452	14.9	82.3	56.3	5.046575342	14.9	91	56.7	2	2	1	0	1	2	0	2	0	1	1	0	2	2	2	0	0	1	2	1	0	0	1	0	0	21	2	1	0	1
0.010958904	14.5158	66	38	0.997260274	17.3	90.5	54.5	2.030136986	16.1	NA	NA	3.030136986	16	97.7	61.3	5.02739726	15.6	102.3	66.3	1	2	1	1	1	2	1	2	1	0	2	0	2	2	2	0	1	1	2	1	2	1	2	1	0	30	NA	NA	NA	NA
0.002739726	12.1749	66	36.6667	1.098630137	18.5	92.3	59.7	1.997260274	18.1	97.5	66	3.482191781	17.7	92.7	63	5.646575342	16.5	101.7	61.3	1	2	1	0	0	1	0	0	0	0	1	1	0	2	2	0	1	2	1	1	1	1	2	1	1	21	1	1	0	0
0.016438356	16.4766	NA	44.5	0.991780822	17.5	NA	NA	2.084931507	15.9	NA	NA	3.320547945	16.1	100	69	NA	NA	NA	NA	2	2	2	1	1	1	0	2	0	2	1	1	1	2	2	1	1	2	2	1	0	0	2	0	0	27	2	2	2	0
0.002739726	14.3734	66	40.6667	0.967123288	15.1	NA	NA	2.608219178	15.4	102.7	57.7	3.016438356	16.1	96.7	56.7	5.054794521	14.9	112	64.3	2	1	2	1	0	0	1	2	2	2	2	0	1	2	2	0	2	2	2	0	1	0	0	2	0	27	NA	NA	NA	NA
0.005479452	14.0908	67	37.3333	1	17.9	84.5	60.5	2.021917808	17.6	104.3	55	3.035616438	16.8	91.3	56	5.457534247	15.4	104.7	55.7	1	2	2	1	0	1	0	2	1	1	0	0	2	2	2	1	2	1	2	1	0	2	0	1	0	26	2	1	1	1
0.002739726	12.7018	63	33.3333	1.019178082	16.5	87.7	45.3	2.054794521	15.4	NA	NA	3.005479452	15.7	100.7	51.7	5.019178082	14.3	107.3	54.7	1	2	1	1	0	1	0	2	1	1	0	1	1	1	1	2	0	0	2	1	1	0	0	2	0	21	2	1	1	1
0.002739726	12.5674	69	39.3333	1.030136986	17	95	61	2.008219178	16.7	99	63.5	3.005479452	16.1	96.3	61	5.02739726	15.1	99.7	57.3	1	2	1	1	0	1	0	2	0	0	2	0	0	2	2	1	2	0	2	2	1	1	0	1	0	23	2	1	1	0
0.005479452	13.8938	70	43.6667	0.936986301	16.7	NA	NA	1.989041096	15.1	NA	NA	3.01369863	15.4	107.5	77	NA	NA	NA	NA	2	2	1	0	1	0	2	2	1	1	2	0	2	2	2	0	2	1	1	0	0	2	1	2	1	28	2	2	0	0
0	13.1988	64	39.3333	0.923287671	15.8	96.5	58	1.964383562	16.1	96.5	62	2.975342466	15.7	84	58	5.063013699	14.5	99	63.7	2	2	0	1	2	1	0	1	1	1	2	0	1	1	2	0	2	0	1	1	1	0	1	1	1	23	2	1	2	1
0.024657534	NA	86	40	NA	NA	NA	NA	NA	NA	NA	NA	NA	NA	NA	NA	NA	NA	NA	NA	2	0	2	0	1	1	1	2	1	1	1	0	0	2	2	0	1	2	1	1	1	1	2	0	0	23	NA	NA	NA	NA
0.002739726	14.3308	65	35.3333	1.04109589	18.6	98.5	56.5	2.008219178	17.7	NA	NA	3.046575342	17.3	NA	NA	4.884931507	16.3	108.7	64	1	2	2	1	0	2	0	2	1	1	1	0	2	1	1	0	2	2	2	1	2	0	0	0	0	25	2	2	1	0
0	12.5867	NA	33.5	1.038356164	15.5	NA	NA	2.035616438	15.2	98	62.7	3.01369863	14.5	85.3	62.3	5.02739726	14.2	106	60	1	1	1	0	0	2	0	2	1	1	2	0	1	2	0	0	1	2	2	1	1	0	0	1	1	22	2	2	0	0
NA	NA	NA	NA	NA	NA	NA	NA	NA	NA	NA	NA	NA	NA	NA	NA	NA	NA	NA	NA	NA	NA	NA	NA	NA	NA	NA	NA	NA	NA	NA	NA	NA	NA	NA	NA	NA	NA	NA	NA	NA	NA	NA	NA	NA	NA	NA	NA	NA	NA
NA	NA	NA	NA	NA	NA	NA	NA	NA	NA	NA	NA	NA	NA	NA	NA	NA	NA	NA	NA	NA	NA	NA	NA	NA	NA	NA	NA	NA	NA	NA	NA	NA	NA	NA	NA	NA	NA	NA	NA	NA	NA	NA	NA	NA	NA	NA	NA	NA	NA
0.002739726	13.5405	NA	49.5	1.019178082	18.3	NA	NA	2	17.3	97	63.7	3.019178082	16.7	96.3	58.7	5.095890411	14.3	105.3	60.7	2	1	2	2	0	1	0	2	1	1	2	0	2	2	2	0	1	2	2	1	0	0	0	0	0	24	1	1	1	0
0	13.6614	70	23.6667	0.98630137	16.4	98.5	57.5	2.301369863	15.8	98	47.3	2.989041096	16.4	100	58.3	5.021917808	15.2	91	52.7	1	2	2	1	0	2	0	2	0	0	1	0	1	2	1	0	2	2	2	1	2	0	1	1	0	25	2	1	2	1
0.005479452	13.02	NA	41	1.254794521	17	NA	NA	2.019178082	15.9	100	65	3.030136986	16.1	106.7	65	NA	NA	NA	NA	1	1	0	0	1	1	0	1	0	1	0	0	1	2	2	2	1	2	2	0	1	1	2	1	0	22	NA	NA	NA	NA
0.002739726	11.2272	NA	42	1	17	78	46	2.019178082	15.3	100	57.3	3.082191781	14.6	93.7	53.3	4.980821918	15	93.7	54.3	2	1	1	1	1	1	1	2	1	1	2	0	2	1	1	1	0	0	2	1	0	1	0	2	0	23	1	0	0	1
0.002739726	14.536	70	33	1	17.7	101.7	64.7	1.997260274	18.3	105	63.5	2.926027397	17	103.3	68	5.112328767	15.9	95	52	1	2	2	0	0	2	0	2	0	1	2	1	1	2	2	0	2	2	1	0	1	0	0	1	0	24	2	2	0	0
0.02739726	NA	NA	40	1.010958904	19.7	95	55.3	2.02739726	15.8	99.3	63	3.005479452	22.1	112.7	67.3	5.043835616	25.5	106.3	64.7	2	1	1	1	2	0	0	2	1	0	1	0	1	2	2	0	2	2	1	1	1	0	1	0	0	22	2	2	1	1
0.005479452	13.1882	NA	38.5	1	19.3	87	55.5	1.994520548	17.5	91.3	65.7	3.038356164	17.1	81	63.3	5.002739726	15.7	94	51	1	2	1	2	0	1	1	2	0	1	0	0	1	2	2	1	1	1	1	1	0	1	2	0	0	23	2	1	1	1
0.005479452	15.4028	NA	38	1.01369863	19.8	NA	NA	2.024657534	17.8	103.3	61.3	3.002739726	16.9	97.3	64.3	5.071232877	15.9	106	62	2	1	2	0	1	2	0	2	1	1	1	1	2	2	2	1	2	1	1	0	2	2	0	1	0	28	1	1	0	1
0.005479452	14.8502	71	43	0.945205479	16.7	94.7	65.3	1.945205479	17.4	90.3	53	3.002739726	17.4	93.7	68	5.169863014	16.4	97.3	57.7	2	2	1	0	0	1	0	2	1	1	2	0	1	2	2	0	1	2	2	0	0	0	0	1	0	21	2	0	1	0
0.019178082	15.1598	107	58.6667	0.978082192	17.1	103	61	1.975342466	15.1	NA	NA	NA	NA	NA	NA	NA	NA	NA	NA	1	2	1	2	1	2	0	2	2	1	0	0	1	2	2	1	0	2	0	1	0	1	1	0	0	24	2	1	1	0
0.002739726	12.7764	NA	32	0.997260274	18	NA	NA	2.035616438	16.8	104.7	63.3	3.035616438	17.4	101	65	5.010958904	17	100.3	62.7	2	2	2	1	0	0	0	2	0	2	2	1	2	2	2	2	1	2	2	1	0	1	0	1	0	28	NA	NA	NA	NA
0.01369863	11.4959	NA	42.5	NA	NA	NA	NA	NA	NA	NA	NA	NA	NA	NA	NA	NA	NA	NA	NA	1	2	2	1	0	1	0	2	2	1	2	0	1	2	2	0	2	2	2	1	1	0	1	0	0	27	NA	NA	NA	NA
NA	NA	NA	NA	NA	NA	NA	NA	NA	NA	NA	NA	NA	NA	NA	NA	NA	NA	NA	NA	NA	NA	NA	NA	NA	NA	NA	NA	NA	NA	NA	NA	NA	NA	NA	NA	NA	NA	NA	NA	NA	NA	NA	NA	NA	NA	NA	NA	NA	NA
NA	NA	NA	NA	NA	NA	NA	NA	NA	NA	NA	NA	NA	NA	NA	NA	NA	NA	NA	NA	NA	NA	NA	NA	NA	NA	NA	NA	NA	NA	NA	NA	NA	NA	NA	NA	NA	NA	NA	NA	NA	NA	NA	NA	NA	NA	NA	NA	NA	NA
NA	NA	NA	NA	NA	NA	NA	NA	NA	NA	NA	NA	NA	NA	NA	NA	NA	NA	NA	NA	NA	NA	NA	NA	NA	NA	NA	NA	NA	NA	NA	NA	NA	NA	NA	NA	NA	NA	NA	NA	NA	NA	NA	NA	NA	NA	NA	NA	NA	NA
NA	NA	NA	NA	NA	NA	NA	NA	NA	NA	NA	NA	NA	NA	NA	NA	NA	NA	NA	NA	NA	NA	NA	NA	NA	NA	NA	NA	NA	NA	NA	NA	NA	NA	NA	NA	NA	NA	NA	NA	NA	NA	NA	NA	NA	NA	NA	NA	NA	NA
0.002739726	15.641	68	32.3333	1.008219178	16.1	90	53	2.065753425	16.3	95.3	57.3	3.038356164	15.8	99	59.7	5.019178082	17	104.3	55.3	1	2	0	1	1	1	1	2	1	2	1	0	2	2	2	0	2	2	1	1	2	0	0	2	0	28	2	1	0	1
0.005479452	12.2879	67	34.6667	0.945205479	18.6	93.3	60.3	2.008219178	17	103.7	65.3	3	16.7	108.7	68	5.010958904	16.7	103	64.3	2	2	2	0	1	1	0	2	0	1	1	0	2	2	2	0	2	2	2	0	0	2	0	0	1	25	2	2	1	1
0.002739726	14.4953	65	32.6667	NA	NA	NA	NA	NA	NA	NA	NA	NA	NA	NA	NA	NA	NA	NA	NA	1	2	2	1	0	1	0	2	0	0	2	0	2	1	2	0	2	2	2	2	0	1	2	1	0	27	NA	NA	NA	NA
0.005479452	13.5735	79	42.6667	1.043835616	19	102.5	61.5	2.008219178	17.4	102	67	3.076712329	16.6	110	65.7	NA	NA	NA	NA	1	2	2	2	1	0	1	2	0	0	1	2	0	2	2	0	1	1	2	2	0	1	1	2	0	27	2	1	1	1
0.002739726	14.2048	84	47.3333	1.095890411	18.3	81.7	45.3	2.093150685	17	152	111	3.098630137	16.3	115.5	69.5	NA	NA	NA	NA	2	2	0	0	0	0	0	2	0	1	2	0	1	2	1	1	1	2	1	2	0	1	0	0	1	20	2	0	0	1
0.002739726	14.4814	59	35.6667	0.983561644	19.4	78.3	57	1.980821918	17.1	110.7	59.3	2.97260274	15.4	91.7	57	5.317808219	14.8	112.3	59	1	2	1	0	0	1	0	2	1	2	1	0	2	2	1	1	1	1	2	1	0	0	0	2	0	23	NA	NA	NA	NA
0	12.9332	93	40	1.010958904	18.1	84	55.7	NA	NA	NA	NA	NA	NA	NA	NA	NA	NA	NA	NA	1	2	2	0	0	2	0	2	0	2	1	0	2	2	2	0	0	2	0	0	2	0	0	2	0	23	NA	NA	NA	NA
0.002739726	14.8959	85	46	0.969863014	17.5	NA	NA	2.082191781	16.6	99.3	70.3	3.016438356	15.9	102.3	70.3	5.046575342	15.5	84.3	49.7	2	2	1	1	0	1	0	2	1	1	2	0	0	2	2	2	0	2	2	2	0	0	1	1	0	25	1	0	1	1
0.008219178	13.9111	75	42	0.95890411	18	81	58	2.175342466	15.4	87	54.7	3.008219178	15.8	90.3	54.3	5.016438356	14.7	101.7	64.7	2	2	0	1	0	1	0	2	1	2	0	0	2	2	2	0	2	2	2	2	0	1	0	1	1	26	2	1	0	1
0.002739726	12.864	NA	47	NA	NA	NA	NA	NA	NA	NA	NA	NA	NA	NA	NA	NA	NA	NA	NA	2	2	2	1	1	1	1	0	0	1	1	0	0	1	1	0	2	1	2	1	0	2	1	0	0	21	2	1	0	1
0.002739726	13.7847	67	35	0.97260274	19.2	78.5	49	1.980821918	17.4	88	63.7	3.057534247	16.1	98	67	5.079452055	15.6	93	61.3	2	2	2	0	1	0	0	2	1	1	1	0	2	2	2	1	1	2	1	0	1	0	0	1	0	23	2	2	1	0
NA	NA	NA	NA	NA	NA	NA	NA	NA	NA	NA	NA	NA	NA	NA	NA	NA	NA	NA	NA	NA	NA	NA	NA	NA	NA	NA	NA	NA	NA	NA	NA	NA	NA	NA	NA	NA	NA	NA	NA	NA	NA	NA	NA	NA	NA	NA	NA	NA	NA
NA	NA	NA	NA	NA	NA	NA	NA	NA	NA	NA	NA	NA	NA	NA	NA	NA	NA	NA	NA	NA	NA	NA	NA	NA	NA	NA	NA	NA	NA	NA	NA	NA	NA	NA	NA	NA	NA	NA	NA	NA	NA	NA	NA	NA	NA	NA	NA	NA	NA
0.002739726	13.4652	69	36.6667	1.016438356	17.1	88.5	57.5	2.010958904	16.4	129	63	2.978082192	16.7	104.7	66.7	5.02739726	17.2	87.3	55.7	2	1	0	0	1	2	0	1	1	2	1	0	1	2	2	0	2	2	1	1	0	1	1	1	0	23	2	1	0	2
0.005479452	13.0843	74	45	1.010958904	16.3	121	65.5	2.010958904	16.1	96.7	65	2.983561644	15.1	100.3	75.3	5.032876712	14.1	96.7	59.3	2	2	2	0	0	0	0	2	0	2	2	1	2	2	2	0	1	2	0	2	0	0	1	1	0	24	2	1	1	0
0.008219178	12.604	72	41	0.95890411	17.4	99.3	63.3	2.712328767	15.4	147	82.5	NA	NA	NA	NA	NA	NA	NA	NA	1	2	1	0	0	0	0	2	1	1	1	1	1	2	2	0	1	2	2	2	1	0	1	0	1	24	2	1	0	0
0.005479452	14.5179	78	45.6667	1.002739726	17.1	90.3	48.3	2.032876712	17.6	90.7	52.3	3.090410959	18.1	86.3	61.7	5.093150685	16.5	97.3	56.7	2	1	1	1	2	1	0	2	1	1	2	0	2	2	1	1	1	2	2	2	0	1	1	1	0	28	2	2	1	2
0.002739726	13.0751	70	40	0.994520548	16.5	88	59	1.97260274	16.7	82	50	3.010958904	16.6	89.3	57.7	4.994520548	15.9	83.3	49.7	1	2	1	0	0	0	1	2	1	1	2	0	2	1	2	0	1	2	1	0	2	0	0	1	0	22	NA	NA	NA	NA
0.002739726	12.3173	NA	NA	1.024657534	16.5	94.7	54.7	2.060273973	14.7	NA	NA	3.01369863	14.3	105	65	5.035616438	13.8	90	53.7	2	2	2	0	1	1	0	2	1	2	1	0	2	2	2	0	1	1	1	1	2	1	1	1	0	27	1	2	0	1
0.002739726	12.9846	64	40	1.021917808	18.2	92	65.5	2.021917808	15.2	93	57.7	2.978082192	15.3	91.3	61	5.101369863	14.7	103	60.7	2	1	2	0	0	1	0	2	1	0	1	0	2	2	1	0	2	0	1	1	0	1	1	0	0	19	1	1	0	0
NA	NA	NA	NA	NA	NA	NA	NA	NA	NA	NA	NA	NA	NA	NA	NA	NA	NA	NA	NA	NA	NA	NA	NA	NA	NA	NA	NA	NA	NA	NA	NA	NA	NA	NA	NA	NA	NA	NA	NA	NA	NA	NA	NA	NA	NA	NA	NA	NA	NA
NA	NA	NA	NA	NA	NA	NA	NA	NA	NA	NA	NA	NA	NA	NA	NA	NA	NA	NA	NA	NA	NA	NA	NA	NA	NA	NA	NA	NA	NA	NA	NA	NA	NA	NA	NA	NA	NA	NA	NA	NA	NA	NA	NA	NA	NA	NA	NA	NA	NA
0.008219178	15.9313	63	38.6667	0.95890411	16	102	63	2.052054795	16.6	111	70	NA	NA	NA	NA	NA	NA	NA	NA	1	1	2	0	1	0	0	0	1	2	2	0	1	2	2	1	1	2	2	2	0	2	1	0	0	25	NA	NA	NA	NA
0.002739726	15.1429	73	37.6667	1.008219178	18.8	91	60	2.024657534	18.8	89.7	54.7	3.024657534	18.8	103	64.7	NA	NA	NA	NA	1	2	2	0	0	2	0	2	0	2	2	0	2	2	2	2	0	1	2	1	1	1	2	0	0	28	2	2	0	1
0.002739726	13.5003	NA	40	0.969863014	15.7	NA	NA	1.989041096	15.8	80	49	2.983561644	14.2	83	62	NA	NA	NA	NA	2	2	2	1	1	0	0	2	2	2	1	0	2	2	2	0	2	1	2	2	0	0	1	0	1	28	2	2	0	1
NA	NA	NA	NA	0.956164384	17.5	98.7	64.3	1.980821918	17.3	94.7	64	3.010958904	17.1	93.7	61.3	5.005479452	16.4	96	65	2	2	2	1	1	1	0	2	0	1	0	1	1	2	1	0	2	2	1	1	1	2	0	1	0	25	2	1	0	0
0.005479452	12.38	72	40.3333	1.010958904	17.5	89.5	42.5	1.980821918	16.6	NA	NA	3.02739726	15.6	100.7	63.3	5.079452055	14.6	97.3	52.7	1	2	1	0	1	2	1	2	0	2	0	0	2	2	2	0	1	1	2	1	0	2	1	1	1	27	2	0	1	0
0.002739726	15.0903	67	37	1.02739726	15.9	NA	NA	2.054794521	15.3	99.7	56	2.95890411	16.7	110	65	5.249315068	16.7	103	59.7	2	2	2	0	1	2	0	2	1	1	0	1	0	2	2	0	1	2	1	1	1	1	2	1	0	26	1	2	0	0
0.002739726	13.4295	NA	40	1.019178082	20.2	106	64	2.021917808	17.6	99.7	60	3.032876712	18.8	96.7	68.7	5.032876712	18.2	115.3	61.3	1	2	1	1	1	1	0	2	0	1	2	0	2	2	2	0	1	1	2	0	0	1	0	1	0	23	NA	NA	NA	NA
0.032876712	NA	NA	NA	1.202739726	17	75.5	39.5	NA	NA	NA	NA	NA	NA	NA	NA	NA	NA	NA	NA	1	2	1	0	0	0	0	2	1	2	2	1	2	2	2	1	0	2	2	2	0	1	0	1	1	27	2	2	0	1
0.002739726	15.4416	NA	NA	0.956164384	16.8	101	67	1.978082192	17	136	74	3.054794521	16.4	105.3	59.7	5.106849315	15.3	101	62.7	2	2	0	1	0	2	0	2	1	2	1	0	1	2	2	0	0	1	1	1	2	1	0	0	1	23	2	0	2	0
0.002739726	14.0307	66	30.6667	1.038356164	15.2	NA	NA	2.002739726	15.4	93	59.3	2.967123288	15.6	87	59	NA	NA	NA	NA	2	1	1	0	1	0	0	2	1	2	1	0	1	2	2	0	1	1	1	1	2	1	0	1	0	22	2	1	0	0
0	14.9976	63	26	1.073972603	20.4	78	56	2.147945205	17.3	96.3	64.3	3.194520548	19.2	99.7	64.3	NA	NA	NA	NA	2	2	0	1	0	1	2	1	0	1	2	1	1	2	1	2	1	0	2	2	1	0	0	0	0	23	2	0	1	0
0.057534247	16.2479	NA	NA	1.147945205	18.2	97	64	2.010958904	17.2	NA	NA	3.01369863	16.9	NA	NA	5.090410959	15.2	95.3	62	1	2	2	0	0	1	0	2	0	1	2	0	1	2	2	1	1	2	2	1	0	2	0	1	0	25	NA	NA	NA	NA
0.005479452	12.7674	73	33	1.02739726	16.7	89.7	49.3	2.523287671	15.6	98.7	57.3	3.180821918	15.5	89.7	56.3	NA	NA	NA	NA	1	2	1	2	1	0	1	2	0	2	1	0	2	1	1	1	2	2	2	1	1	1	0	0	0	26	NA	NA	NA	NA
0.005479452	17.4256	NA	NA	1.169863014	20.5	NA	NA	2.164383562	18.1	103	64	3.079452055	19.8	108	70.7	NA	NA	NA	NA	1	2	2	1	0	1	0	2	1	2	1	0	2	2	1	0	0	1	2	1	1	0	2	1	0	25	2	2	0	0
0.008219178	13.1766	59	45.3333	0.991780822	19.3	92	58.7	2.021917808	18.2	177	128	3.021917808	NA	NA	NA	NA	NA	NA	NA	1	2	2	0	0	1	0	2	1	2	2	0	1	2	2	1	2	2	2	1	1	1	0	2	0	29	NA	NA	NA	NA
0.005479452	13.4625	67	40.6667	1.087671233	16.6	NA	NA	1.997260274	15.7	95.7	56.3	3	14.8	81.3	53.3	4.997260274	14.3	97.7	53	2	1	2	1	1	2	0	2	0	0	1	0	0	2	1	1	1	2	2	1	0	0	1	0	0	21	1	1	0	0
NA	NA	NA	NA	NA	NA	NA	NA	NA	NA	NA	NA	NA	NA	NA	NA	NA	NA	NA	NA	NA	NA	NA	NA	NA	NA	NA	NA	NA	NA	NA	NA	NA	NA	NA	NA	NA	NA	NA	NA	NA	NA	NA	NA	NA	NA	NA	NA	NA	NA
NA	NA	NA	NA	NA	NA	NA	NA	NA	NA	NA	NA	NA	NA	NA	NA	NA	NA	NA	NA	NA	NA	NA	NA	NA	NA	NA	NA	NA	NA	NA	NA	NA	NA	NA	NA	NA	NA	NA	NA	NA	NA	NA	NA	NA	NA	NA	NA	NA	NA
0.005479452	13.0798	69	42.6667	1.512328767	17.1	91.3	60	NA	NA	NA	NA	3.224657534	16.9	97.3	67.7	NA	NA	NA	NA	2	1	2	0	0	1	0	1	1	1	1	0	2	2	1	2	2	0	2	1	1	0	0	1	0	22	2	2	0	1
NA	NA	NA	NA	NA	NA	NA	NA	NA	NA	NA	NA	NA	NA	NA	NA	NA	NA	NA	NA	NA	NA	NA	NA	NA	NA	NA	NA	NA	NA	NA	NA	NA	NA	NA	NA	NA	NA	NA	NA	NA	NA	NA	NA	NA	NA	NA	NA	NA	NA
0.002739726	14.2672	NA	40.5	0.961643836	19.5	100.5	51	1.95890411	17.1	101.3	60	3.038356164	20	109	60.3	5.052054795	18	103.7	58	2	2	2	1	1	1	0	2	1	1	1	0	1	2	2	2	2	0	2	0	0	1	0	2	0	26	2	2	0	1
0.005479452	15.3697	NA	46	NA	NA	NA	NA	NA	NA	NA	NA	NA	NA	NA	NA	NA	NA	NA	NA	2	1	0	0	1	2	0	2	0	1	1	0	0	2	2	0	2	1	2	0	0	1	0	1	0	19	0	1	1	0
0.005479452	14.846	NA	39.5	0.969863014	19	91.5	62	2.01369863	16.9	92	54	3.054794521	17.1	97.7	61.7	4.98630137	17.5	100.3	62.3	1	1	1	2	0	2	0	2	0	1	1	0	1	2	2	0	1	2	1	0	1	0	0	1	0	21	1	1	2	0
0.005479452	13.6406	57	29.6667	NA	NA	NA	NA	2.197260274	14.6	106	67	3.016438356	14.9	100.3	61.3	NA	NA	NA	NA	2	1	2	1	0	2	0	2	1	1	1	0	2	1	2	0	1	2	2	1	1	1	2	1	0	27	1	2	1	0
0.005479452	13.9686	NA	NA	0.97260274	16.3	91.3	53	1.997260274	16.4	107	64.3	3.060273973	17.2	86.7	59.7	NA	NA	NA	NA	2	1	1	1	1	0	0	2	0	1	2	0	1	1	1	0	2	2	1	2	0	1	0	1	1	22	1	2	1	1
0.002739726	16.3494	NA	40	0.945205479	16.2	83.5	51	2.002739726	15.3	84	61	3.01369863	14.7	79	52	5.01369863	14.6	89	51	2	2	1	0	0	2	0	2	0	1	1	0	1	2	1	1	2	2	2	1	0	1	1	0	0	23	NA	NA	NA	NA
0.005479452	12.0817	78	43.6667	0.975342466	17.2	90.7	60.3	2.068493151	15.7	80.3	53.3	3.030136986	16.7	90	56.7	NA	NA	NA	NA	2	2	1	1	1	1	1	2	0	0	1	1	0	2	2	1	2	1	2	0	1	0	1	1	0	24	NA	NA	NA	NA
0.002739726	15.4054	76	32	1.030136986	16.2	90.3	54.7	2.021917808	14.6	120	89	3.04109589	14.3	97.7	62.7	5.054794521	13.4	92.7	59.7	1	2	2	0	1	0	0	2	1	1	1	0	1	1	2	1	1	1	1	2	1	0	0	2	1	24	2	1	0	1
0.005479452	13.1035	77	38.3333	0.983561644	15.9	72.7	50	2.008219178	16.1	98	66.3	2.991780822	15.8	102.7	64	5.032876712	14.5	99.7	59.7	1	2	0	1	1	0	1	2	2	0	1	0	0	2	2	0	0	2	1	0	1	0	2	2	1	23	2	1	0	1
0.002739726	12.5009	48	23.6667	0.980821918	16.9	97.3	64	2.071232877	15.9	84	52	3.161643836	14.9	91	58	NA	NA	NA	NA	1	1	0	1	0	2	0	2	0	1	2	0	1	2	2	0	2	1	2	1	0	0	1	0	0	21	1	1	0	1
0.002739726	11.1666	NA	NA	NA	NA	NA	NA	2.065753425	13.8	77.7	43	NA	NA	NA	NA	NA	NA	NA	NA	2	2	1	1	0	2	0	2	0	0	2	1	2	1	2	0	2	1	1	1	1	0	2	2	1	27	2	1	0	0
0.005479452	14.93	73	31.6667	1.02739726	19.5	88.3	54	2.016438356	15.3	95.7	57.7	3.043835616	16.2	94.7	63.7	NA	NA	NA	NA	1	2	2	1	0	1	0	2	0	1	2	1	2	1	2	1	1	2	2	1	1	2	2	1	0	30	2	1	0	0
0.002739726	12.9478	NA	35	0.989041096	17.5	73.3	43	2.016438356	16.1	79.3	53	3.008219178	15.2	84	60.3	NA	NA	NA	NA	2	2	1	1	0	1	0	2	0	0	2	1	1	2	2	1	1	1	2	1	0	1	1	1	0	24	2	0	1	0
0.002739726	13.3247	76	47.3333	0.953424658	18.7	NA	NA	2	16	109.7	63.3	3.057534247	15.8	94.3	59	NA	NA	NA	NA	1	2	2	0	0	0	1	2	1	0	1	0	1	1	2	0	1	1	2	1	1	0	0	0	0	19	NA	NA	NA	NA
0	14.7471	63	32	0.978082192	18.6	NA	NA	2.019178082	16.7	98	62.3	2.994520548	15	95.3	61.7	NA	NA	NA	NA	1	2	2	0	1	1	1	1	1	2	1	1	2	2	2	0	1	2	2	2	1	1	1	0	0	29	NA	NA	NA	NA
0.002739726	13.4517	77	32.6667	0.934246575	19	95	57	1.989041096	17.1	84.5	46	2.994520548	17.3	98.3	67	NA	NA	NA	NA	2	1	1	1	1	1	0	2	2	2	0	2	1	2	1	1	1	2	2	1	1	1	0	1	0	27	2	0	2	0
0.002739726	13.9674	72	32.3333	0.983561644	18.6	91	51	2.038356164	18.2	NA	NA	3.076712329	16.5	111.3	72.3	NA	NA	NA	NA	2	1	2	0	0	1	0	2	0	2	2	0	2	2	2	1	2	0	0	1	0	0	1	2	0	23	2	2	0	0
0.002739726	12.0222	79	49	0.989041096	16.3	NA	NA	2.038356164	15.9	138	75	3.265753425	15.7	96.7	63.7	NA	NA	NA	NA	2	2	2	1	0	0	0	1	1	1	2	0	0	2	1	0	1	1	1	2	0	1	1	2	0	22	2	2	1	0
0.005479452	11.933	76	46	0.942465753	15.9	NA	NA	2.008219178	15.5	96.3	54.7	2.950684932	NA	NA	NA	5.063013699	14.9	NA	NA	2	2	2	1	0	1	0	2	0	2	1	0	2	2	2	0	2	2	1	1	1	0	1	1	1	27	NA	NA	NA	NA
0.002739726	13.6892	89	36.3333	NA	NA	NA	NA	NA	NA	NA	NA	NA	NA	NA	NA	NA	NA	NA	NA	2	2	2	0	0	1	0	2	0	1	2	1	1	2	2	0	1	2	2	0	1	0	1	2	0	25	2	2	0	0
NA	NA	NA	NA	NA	NA	NA	NA	NA	NA	NA	NA	NA	NA	NA	NA	NA	NA	NA	NA	NA	NA	NA	NA	NA	NA	NA	NA	NA	NA	NA	NA	NA	NA	NA	NA	NA	NA	NA	NA	NA	NA	NA	NA	NA	NA	NA	NA	NA	NA
0.002739726	14.3664	47	32.6667	0.994520548	18.7	100	54	2.024657534	17.5	87.7	56.7	2.950684932	17.1	87	62.3	NA	NA	NA	NA	2	2	2	0	1	1	0	1	1	1	0	0	2	2	2	1	1	1	2	2	0	1	0	1	0	24	2	2	0	0
0.021917808	NA	67	40	1.060273973	18.6	85.7	50.3	1.980821918	15.7	NA	NA	3.002739726	16.2	NA	NA	NA	NA	NA	NA	1	2	1	1	1	0	0	2	2	1	1	1	2	2	0	1	1	1	0	1	1	0	2	1	0	24	NA	NA	NA	NA
0.008219178	13.6074	75	41.6667	0.953424658	20	NA	NA	2.010958904	19.2	94	55.3	3.024657534	17.6	90	51.3	NA	NA	NA	NA	1	1	1	1	1	1	1	2	0	1	1	0	2	2	2	0	2	2	1	0	1	0	1	2	0	25	2	2	0	1
NA	NA	NA	NA	NA	NA	NA	NA	NA	NA	NA	NA	NA	NA	NA	NA	NA	NA	NA	NA	NA	NA	NA	NA	NA	NA	NA	NA	NA	NA	NA	NA	NA	NA	NA	NA	NA	NA	NA	NA	NA	NA	NA	NA	NA	NA	NA	NA	NA	NA
NA	NA	NA	NA	NA	NA	NA	NA	NA	NA	NA	NA	NA	NA	NA	NA	NA	NA	NA	NA	NA	NA	NA	NA	NA	NA	NA	NA	NA	NA	NA	NA	NA	NA	NA	NA	NA	NA	NA	NA	NA	NA	NA	NA	NA	NA	NA	NA	NA	NA
NA	NA	NA	NA	NA	NA	NA	NA	NA	NA	NA	NA	NA	NA	NA	NA	NA	NA	NA	NA	NA	NA	NA	NA	NA	NA	NA	NA	NA	NA	NA	NA	NA	NA	NA	NA	NA	NA	NA	NA	NA	NA	NA	NA	NA	NA	NA	NA	NA	NA
NA	NA	NA	NA	NA	NA	NA	NA	NA	NA	NA	NA	NA	NA	NA	NA	NA	NA	NA	NA	NA	NA	NA	NA	NA	NA	NA	NA	NA	NA	NA	NA	NA	NA	NA	NA	NA	NA	NA	NA	NA	NA	NA	NA	NA	NA	NA	NA	NA	NA
0.002739726	13.0525	NA	39	1.139726027	NA	NA	NA	NA	NA	NA	NA	NA	NA	NA	NA	NA	NA	NA	NA	1	2	1	1	0	2	0	2	0	1	0	1	2	2	2	0	1	2	1	0	0	2	0	1	0	23	2	2	0	0
0	12.5332	NA	35	1.079452055	17.1	97	61.7	2.134246575	16.1	NA	NA	3.02739726	16.4	96.3	63.3	5.054794521	16.1	107	60.7	1	1	2	0	1	2	0	2	0	2	2	1	2	2	2	0	1	1	2	2	0	0	1	1	0	27	2	2	1	0
0.005479452	15.2671	NA	33.5	0.950684932	18.4	NA	NA	1.989041096	18.1	NA	NA	3.04109589	18	90.3	62.3	5.01369863	17.7	102	56.7	1	1	2	0	0	1	0	2	1	1	2	1	1	2	2	1	2	2	2	2	0	1	2	0	0	28	2	2	0	1
0.002739726	12.6332	NA	44	1.082191781	17.2	116	59	2.054794521	16.7	NA	NA	2.994520548	17.8	103.3	62.3	4.964383562	15.7	91.3	66.7	2	2	2	1	1	2	0	2	1	0	2	0	1	1	1	0	1	1	1	2	0	0	0	2	0	23	2	2	1	2
0.008219178	15.7127	NA	23	1.030136986	19.7	82.3	45.7	2.046575342	16.7	89.7	53.7	3.035616438	16.7	95.3	49.7	5.019178082	18.3	98.3	54	2	2	2	2	0	1	0	2	1	1	1	0	2	2	2	1	1	1	2	1	1	1	1	2	0	29	2	1	1	0
0.008219178	11.6568	NA	41.5	1.068493151	16.1	101.3	56.3	2.068493151	17.3	NA	NA	3.024657534	17.4	101.3	62.3	4.947945205	17.7	99.3	67.3	2	2	2	0	0	1	1	2	1	2	2	0	1	2	2	1	2	2	2	1	1	0	0	0	0	27	NA	NA	NA	NA
0.002739726	14.2764	NA	47.5	1.024657534	17.8	95.5	62.5	1.994520548	16	98.5	78.5	3.446575342	NA	NA	NA	5.405479452	NA	NA	NA	1	0	2	0	0	0	0	2	0	1	1	0	1	2	1	0	2	2	2	1	1	0	1	1	0	20	NA	NA	NA	NA
0.032876712	12.3481	NA	NA	0.994520548	17.7	101.5	56.5	2.123287671	17.5	99.3	61	3.016438356	17.1	95.5	66	4.942465753	17.6	98	67.7	2	2	1	0	1	1	0	2	0	2	2	2	2	2	2	0	1	1	1	1	0	0	2	1	0	26	2	1	0	1
0.054794521	13.6721	96	59.6667	1.079452055	16.7	95	52	2.035616438	16.1	85.3	57	3.063013699	16.3	91	51	5.01369863	15.1	84.7	54.7	1	1	1	1	1	1	1	2	0	1	1	1	1	2	2	2	2	1	2	1	0	1	1	2	0	28	2	1	0	0
0.060273973	13.1139	NA	NA	1.002739726	17.4	NA	NA	1.997260274	15.9	93.7	54.7	2.994520548	16.1	105	52.7	5.008219178	15.1	96.3	59	1	2	1	1	1	2	0	2	1	1	0	0	1	2	2	0	0	1	2	2	1	0	0	1	2	25	2	1	0	1
0.002739726	14.6969	NA	39	1.008219178	17.4	97.5	62	2.068493151	16.6	87	57.3	3.060273973	15.5	101	59.3	5.038356164	14.7	92	61.3	2	2	1	1	1	1	0	2	2	2	2	1	1	2	2	0	2	2	2	1	1	2	0	0	1	31	2	2	1	1
0.002739726	13.6939	NA	48.5	1.309589041	17.4	NA	NA	2.019178082	NA	NA	NA	3.016438356	18.4	NA	NA	5.021917808	19.7	111.7	65	1	2	2	0	0	0	0	2	1	2	2	0	1	2	2	1	1	1	1	1	1	1	1	1	0	25	NA	NA	NA	NA
0.005479452	14.4222	NA	46.5	1.054794521	16.5	86	59.3	2.068493151	15.4	89.3	62.7	3.032876712	14	88.3	56.3	5.01369863	13.8	104.3	72.3	2	2	2	0	0	1	0	1	1	1	2	0	0	2	2	0	2	1	1	0	0	2	1	0	1	22	1	2	0	0
0.005479452	12.4052	NA	32	0.983561644	14.8	95	65	1.98630137	14.6	115.3	55.7	3.016438356	14.3	82.3	49	5.038356164	13.4	92.7	56.3	2	2	2	1	1	1	1	2	0	0	1	1	2	2	2	1	2	2	1	1	0	1	1	2	1	30	NA	NA	NA	NA
0.019178082	12.574	NA	32.5	1	16	NA	NA	2.010958904	16.4	89.5	54	3.005479452	15	85	56	5.002739726	15.9	90.3	57	1	2	2	0	0	0	1	2	1	2	0	1	2	2	2	1	2	1	2	0	1	1	1	2	1	29	NA	NA	NA	NA
0.010958904	10.7407	NA	41	1.153424658	17.6	NA	NA	2.043835616	16.2	101.7	55	3.005479452	16	106.3	65.7	4.991780822	15.1	111.3	64.3	1	2	1	2	0	1	0	2	2	1	1	0	1	2	1	1	1	0	2	0	0	0	1	1	0	22	2	1	1	1
0.002739726	13.2931	NA	34	1.046575342	17.7	74	50.7	2.098630137	17	87.3	46.3	3.054794521	18.1	91	57.3	5.019178082	20.9	97	62	1	2	1	1	0	0	0	2	1	1	1	1	2	2	2	1	2	2	2	1	1	1	1	0	0	27	2	2	1	0
0	13.6524	NA	33	0.953424658	15.8	NA	NA	2.021917808	16.3	81.7	58.7	3.019178082	15.2	85.3	54	5.024657534	15.1	81.7	54.3	2	2	2	0	1	1	0	2	1	0	2	0	1	2	2	0	2	1	2	1	1	1	0	2	0	26	2	1	0	0
0	14.8917	NA	38	NA	NA	NA	NA	NA	NA	NA	NA	NA	NA	NA	NA	NA	NA	NA	NA	1	2	2	0	0	0	0	2	1	0	2	0	2	1	1	0	1	1	2	1	1	0	0	1	0	20	NA	NA	NA	NA
0.038356164	13.66	NA	NA	0.980821918	19.6	NA	NA	2	17.5	87	54.7	3.032876712	18.3	94	55.7	5.008219178	18.1	100	65	1	2	2	0	0	1	1	2	1	2	0	0	1	2	2	2	1	2	1	0	1	1	1	0	0	25	2	1	1	0
0.005479452	12.4945	NA	29	1.046575342	NA	NA	NA	NA	NA	NA	NA	NA	NA	NA	NA	NA	NA	NA	NA	1	1	2	1	0	0	1	2	1	0	1	0	1	1	2	1	2	2	1	0	0	1	0	1	0	21	1	2	1	0
0	14.5829	NA	30.5	0.97260274	22.4	NA	NA	NA	NA	NA	NA	2.964383562	18.8	83	49	4.969863014	16.8	86	54	1	1	2	0	0	2	1	2	0	2	1	0	2	2	2	1	2	1	2	1	0	0	0	1	0	25	1	1	0	1
0.002739726	13.1538	NA	33	1.01369863	19.7	NA	NA	1.991780822	NA	NA	NA	3.049315068	NA	NA	NA	5.175342466	18.6	115.3	74.7	2	1	2	2	0	0	1	2	1	0	1	0	1	2	1	0	1	0	2	0	1	0	1	2	0	21	2	2	2	0
0.005479452	13.219	NA	91.5	0.997260274	15.7	NA	NA	1.975342466	14.4	82.3	53	3.005479452	13.9	83	46	5.032876712	13.8	72.3	54.7	1	2	2	0	0	2	0	1	1	1	0	1	2	2	1	0	1	1	2	1	0	0	0	2	0	22	2	2	1	0
0.002739726	15.0181	NA	38	1.17260274	17.4	NA	NA	NA	NA	NA	NA	NA	NA	NA	NA	NA	NA	NA	NA	2	1	1	1	0	2	0	2	1	0	0	0	2	2	2	0	2	1	2	0	1	0	1	2	0	23	NA	NA	NA	NA
0.002739726	13.5202	NA	45	0.980821918	18.4	NA	NA	1.978082192	17.3	105.5	62	NA	NA	NA	NA	5.271232877	14.5	96	58.7	2	2	1	0	0	1	0	1	0	0	2	1	2	2	1	1	2	1	2	0	1	0	1	1	1	23	NA	NA	NA	NA
0.035616438	14.4231	NA	40	1.030136986	16	NA	NA	2.298630137	14.5	NA	NA	NA	NA	NA	NA	NA	NA	NA	NA	2	2	1	0	0	0	0	2	1	1	2	1	1	2	1	0	2	1	2	0	2	1	0	1	0	23	NA	NA	NA	NA
0.005479452	15.4793	NA	31	1	17.2	NA	NA	2	15.8	NA	NA	2.991780822	15.1	87	50.5	4.975342466	14.5	91.7	48.3	1	2	1	1	1	0	0	2	1	2	1	0	1	1	2	0	1	1	2	0	1	1	0	1	0	22	1	2	1	1
0	15.2487	NA	30.5	1.057534247	NA	NA	NA	NA	NA	NA	NA	NA	NA	NA	NA	NA	NA	NA	NA	2	1	1	0	0	0	1	2	1	1	2	0	2	1	2	1	1	2	2	0	2	0	1	2	0	25	NA	NA	NA	NA
0.002739726	16.2195	NA	39	0.969863014	18.1	NA	NA	2.032876712	16	79	52.3	3.030136986	16.1	99.7	59.7	5.046575342	14.9	96.7	69.7	1	1	1	0	2	0	0	2	0	0	1	1	0	2	2	0	0	2	2	1	1	0	1	0	0	19	2	2	0	2
0.005479452	13.541	NA	42.5	1.01369863	15.4	NA	NA	2.01369863	14.3	99	63.7	3.010958904	15.2	94.7	63	5.032876712	13.7	101.7	62	1	1	1	0	1	1	0	2	0	1	2	1	2	2	2	0	1	1	2	1	1	0	2	1	0	25	1	2	0	1
0.002739726	13.6182	NA	43.5	1.063013699	19.2	NA	NA	2.019178082	17.4	NA	NA	3.016438356	16.2	89.3	54.7	NA	NA	NA	NA	1	1	1	2	0	0	0	2	1	1	0	0	1	2	1	0	2	2	2	0	1	0	1	1	1	22	2	1	1	0
0.008219178	12.856	NA	NA	0.994520548	15.6	NA	NA	1.997260274	15	NA	NA	3.065753425	15.5	83	48.7	5.276712329	13.8	101	55.3	1	2	2	1	1	1	0	2	1	1	1	1	1	2	1	0	0	2	2	1	2	1	1	1	1	28	2	2	1	1
0.005479452	13.4055	NA	34	0.994520548	17.4	NA	NA	1.994520548	20	105	54	2.991780822	20	89.7	54	4.936986301	22.6	106.3	66	2	2	1	1	1	0	0	2	0	1	2	0	1	2	2	1	2	0	2	2	1	0	0	0	0	23	NA	NA	NA	NA
0	12.9168	57	30.6667	1.046575342	16.7	NA	NA	2.290410959	16.8	106	63	3.065753425	15.6	94.7	61.7	5.024657534	17.3	105.7	67.7	1	2	2	1	1	0	0	2	2	1	2	0	2	1	2	1	2	1	2	2	0	1	2	1	0	30	2	2	1	1
0.005479452	13.5147	NA	41.5	1.008219178	15.8	NA	NA	2.005479452	16.2	91	62.5	3.01369863	15.6	96	64.3	5.164383562	15.6	110	69.3	1	2	2	0	2	2	0	1	0	1	1	1	2	0	2	0	2	2	2	1	0	1	1	2	0	27	2	2	0	1
0.005479452	15.2987	NA	39.5	1.147945205	17.4	98	64.3	2.005479452	15.1	NA	NA	3.016438356	16.4	NA	NA	5.04109589	15.7	108	71.7	1	2	1	0	1	1	1	1	0	2	2	0	2	1	2	0	1	1	2	2	1	1	0	1	1	26	NA	NA	NA	NA
0.002739726	13.2102	NA	NA	0.956164384	16.5	NA	NA	1.975342466	14.9	90.3	64.7	3.75890411	17	108	76	5.095890411	13.9	101.7	69.7	2	1	2	0	1	1	0	2	1	1	2	1	2	2	2	0	0	2	2	0	1	1	0	2	0	26	NA	NA	NA	NA
0.032876712	11.4678	NA	NA	1.057534247	18.2	98.7	63.3	2.063013699	17.4	119	66	3.057534247	16.9	119	78	5.032876712	17.5	NA	NA	1	1	1	1	0	1	1	2	0	2	2	0	0	2	2	1	1	2	2	1	0	0	1	1	0	24	2	2	0	0
0.002739726	16.8769	NA	33.5	1.032876712	20.2	NA	NA	2.010958904	18	83.3	59	3.010958904	16.8	88	58	5.019178082	15.5	100.3	62	1	2	2	1	1	0	2	2	1	1	2	1	2	2	2	0	2	1	1	2	1	1	1	1	0	31	2	2	1	1
0	13.4463	NA	35.5	0.994520548	15.7	NA	NA	2.043835616	14.6	90	58.7	3.02739726	14.3	88	49.7	4.967123288	14.1	92	58.3	2	2	2	0	1	0	0	2	0	0	2	0	2	2	2	1	1	2	2	1	0	1	0	1	0	24	2	1	0	1
0.002739726	NA	NA	77	NA	NA	NA	NA	NA	NA	NA	NA	NA	NA	NA	NA	NA	NA	NA	NA	2	2	0	1	1	0	0	2	0	2	0	0	2	2	2	0	0	1	2	1	0	0	1	1	0	20	2	0	0	2
0	13.1164	NA	38	1.049315068	17.1	NA	NA	2.071232877	16.2	93	59	3.063013699	17	94	55.7	4.969863014	18.1	96	50.3	1	1	2	2	0	1	0	2	1	0	1	1	1	1	2	1	1	2	2	1	1	0	0	2	0	25	2	2	1	0
0.002739726	12.0099	65	31	NA	NA	NA	NA	NA	NA	NA	NA	NA	NA	NA	NA	NA	NA	NA	NA	2	2	2	1	0	1	0	1	0	1	1	0	2	2	1	0	1	2	1	1	0	1	0	1	0	21	2	2	0	0
0	14.2187	NA	NA	1.068493151	20.2	NA	NA	2.068493151	17.4	89	63.7	NA	NA	NA	NA	NA	NA	NA	NA	1	2	1	0	1	1	0	2	0	0	1	0	1	2	2	0	2	2	2	1	0	0	0	1	0	21	2	2	0	1
0.002739726	13.3772	NA	NA	1.032876712	20	NA	NA	1.983561644	17.2	91.3	59	3.016438356	17.5	101.3	60	5.016438356	18.5	112	66	2	2	1	0	0	1	1	2	0	2	1	1	2	2	1	0	2	1	2	1	1	1	1	0	0	25	2	1	0	0
0.005479452	14.9103	72	37.3333	1.010958904	17.9	NA	NA	2.008219178	17.1	103.3	66	3.01369863	16.3	95.3	59	NA	NA	NA	NA	1	2	1	0	2	0	0	2	1	0	1	0	1	2	2	2	1	1	1	0	0	1	0	0	0	20	2	1	0	1
0	12.3224	55	33.6667	0.989041096	17.3	NA	NA	2.021917808	15.5	81.7	52.7	NA	NA	NA	NA	NA	NA	NA	NA	1	2	1	1	0	1	0	1	0	2	2	0	1	2	2	1	2	2	2	0	0	0	0	1	0	23	1	1	0	1
0.002739726	14.3282	NA	NA	1.073972603	19.4	NA	NA	2.065753425	19.2	98.5	58.5	3.139726027	18.5	101.7	69.7	5.21369863	18	106	72.7	1	2	1	1	1	1	0	2	0	2	2	1	1	2	2	1	2	2	2	2	2	1	1	2	0	33	NA	NA	NA	NA
0.005479452	15.2045	NA	47	0.98630137	17.8	NA	NA	2.178082192	18.7	102	57	3.082191781	17.3	87.3	58	5.035616438	15.9	90.7	62.7	2	2	2	0	1	1	0	2	1	1	2	0	1	2	2	0	1	2	2	1	1	0	0	2	1	27	2	2	0	1
0.002739726	13.1685	65	39.3333	1.071232877	15.7	NA	NA	2.068493151	15	82.5	51	3.084931507	15.1	90.7	56.7	5.134246575	20.3	86.7	56.3	2	1	2	0	1	1	0	2	2	2	0	0	1	2	2	0	2	2	2	2	1	0	1	0	0	26	1	2	0	2
0.002739726	15.2552	71	37.6667	1.024657534	18.6	NA	NA	2.175342466	16.8	102.7	62.7	3.715068493	15.7	82.3	59	5.208219178	15.4	92	64	2	2	1	1	0	1	0	2	1	1	1	0	1	2	2	0	1	2	1	1	0	1	2	1	1	25	2	0	0	0
NA	NA	NA	NA	1.030136986	16.1	94	55	2.021917808	15.7	NA	NA	3.019178082	15.5	96	65.5	NA	NA	NA	NA	1	2	1	0	0	0	0	1	0	1	1	0	1	1	2	0	1	2	2	1	0	1	0	1	0	18	2	2	1	0
0	12.6116	70	37.6667	1.032876712	16.3	NA	NA	2.02739726	15.3	95	66	3.049315068	16	104	61	5.005479452	15.3	90.7	54	1	2	2	0	1	2	0	2	0	1	2	0	2	2	2	0	1	1	1	1	1	0	0	1	0	24	2	2	0	0
0.005479452	13.3113	83	40	1.063013699	15.5	NA	NA	2.076712329	15.6	98	53.7	3.073972603	17.7	97.7	57.3	5.038356164	15.6	113.7	63	2	0	2	0	0	1	1	2	1	1	2	0	0	2	2	0	0	2	2	0	1	0	1	2	0	22	NA	NA	NA	NA
0.002739726	13.6997	48	38	1.021917808	16.8	NA	NA	2.01369863	15.6	102.3	68.3	2.953424658	14.5	89.3	55.3	5.010958904	14	96	60.7	2	0	1	2	1	1	1	2	0	2	1	0	1	1	2	1	2	0	2	2	1	1	0	2	0	26	1	2	2	0
0.002739726	17.5405	NA	NA	1.016438356	18.6	93	60.3	2.016438356	16.5	NA	NA	3.191780822	16.9	102.7	73.3	NA	NA	NA	NA	2	2	2	1	1	1	0	1	2	2	2	0	2	2	1	0	2	0	2	2	1	1	2	1	0	30	2	1	1	2
0	13.2104	69	32.6667	1.016438356	17.3	90.3	60.7	2.065753425	16.5	102	68	3.068493151	16.1	93	61.7	5.021917808	16.8	99	64.7	2	2	1	0	1	1	1	2	1	1	1	0	1	2	1	2	1	2	2	1	1	1	1	1	1	28	2	2	1	1
0	12.7216	73	46	1.139726027	17.7	NA	NA	2.052054795	18.6	101	60	3.068493151	18.5	92.7	63.7	5.021917808	18.3	100	66.7	2	2	2	0	0	2	0	2	1	2	1	1	2	1	2	1	1	2	2	0	0	0	1	1	0	26	NA	NA	NA	NA
0.005479452	13.5693	72	40.6667	1.010958904	18.8	101.7	63.3	2.008219178	17.6	108.5	74	3.452054795	18.7	103	51.5	5.210958904	18.7	114.7	70.7	2	2	1	0	0	1	0	1	1	1	0	0	2	1	2	1	2	2	2	0	2	2	0	1	1	25	2	1	0	0
0.032876712	NA	NA	NA	1.126027397	16.7	77	56	2.084931507	16.7	95.3	59	2.964383562	16.2	93.3	50	5.098630137	14.7	87.3	52.7	1	2	2	0	0	1	1	2	0	1	1	0	2	2	0	0	1	1	1	0	0	1	1	0	0	19	NA	NA	NA	NA
0.079452055	15.1333	NA	NA	1	17.6	96	63	2.019178082	16.6	93.7	54.3	3.093150685	16.7	98.7	60.7	5.052054795	16.1	102.7	59.3	1	2	2	1	0	2	0	2	0	1	2	0	0	2	2	1	2	1	1	2	1	2	1	1	0	28	2	1	1	1
0.010958904	12.9928	NA	NA	1.008219178	15.7	NA	NA	2.043835616	15.3	NA	NA	3.057534247	14.4	100.3	61.3	5.04109589	14	87.7	58.3	1	2	2	1	0	1	1	2	2	2	0	0	0	1	2	1	2	0	2	1	1	0	1	1	0	25	2	2	1	1
0.008219178	15.6937	NA	NA	1.008219178	18.2	69	49	2.205479452	16.9	NA	NA	3.616438356	16	93.7	61	NA	NA	NA	NA	2	1	1	0	1	1	0	2	0	0	2	0	1	2	1	0	2	0	1	1	1	2	0	0	0	19	2	2	0	2
0.021917808	13.3136	NA	NA	1.01369863	14.9	84.3	54.7	2.01369863	16	101	57.3	3.02739726	14.9	87.7	62	5.02739726	14.1	104.7	59	1	2	2	0	1	1	0	1	1	0	1	0	2	2	2	0	1	2	2	0	1	0	2	2	0	25	2	2	0	1
0.043835616	14.0138	NA	NA	1.010958904	17.4	87.5	48	2.038356164	15.8	96.7	55.7	3.024657534	15.2	87.7	56	4.953424658	14.8	103	54.3	1	1	2	1	0	1	0	2	1	2	1	0	2	2	1	2	2	0	1	1	0	0	1	1	0	24	NA	NA	NA	NA
0	12.3669	56	30	NA	NA	NA	NA	NA	NA	NA	NA	NA	NA	NA	NA	NA	NA	NA	NA	1	2	2	0	0	0	0	2	2	1	2	0	2	1	2	0	1	2	2	0	2	1	0	0	0	24	NA	NA	NA	NA
0.005479452	13.3573	56	28.3333	0.887671233	17.2	NA	NA	2.046575342	14.8	78.3	48.7	3.02739726	15.8	78	55.3	5.139726027	17.3	99.3	57.7	2	2	1	0	2	1	0	2	0	1	0	0	1	1	2	0	0	0	1	1	0	1	1	0	0	17	NA	NA	NA	NA
0.002739726	15.902	91	52.3333	1.01369863	20.4	73	48	2.147945205	18.5	107.5	55.5	2.975342466	18.7	96.3	64.3	4.915068493	19	104.7	55.3	2	2	1	1	0	1	0	2	1	1	0	0	1	2	2	2	1	2	2	0	0	0	1	1	0	23	2	2	1	1
0.002739726	NA	61	51	0.980821918	18.2	111	59	1.936986301	16.2	NA	NA	3.049315068	16.9	90.3	62	5.969863014	14.6	86.3	54	1	2	1	0	0	0	0	2	0	2	2	0	2	2	2	1	2	2	2	1	1	1	1	2	0	28	NA	NA	NA	NA
0.002739726	14.4511	NA	37	NA	NA	NA	NA	NA	NA	NA	NA	NA	NA	NA	NA	NA	NA	NA	NA	1	2	1	1	0	2	0	2	0	2	1	1	2	2	1	1	2	2	2	0	1	1	0	1	0	27	NA	NA	NA	NA
0.057534247	13.1795	NA	NA	1.019178082	18	90.3	58.7	2.265753425	17	89.5	50	3.449315068	16.2	88	52	5.591780822	16	106.3	60.3	2	2	2	1	2	2	0	2	2	0	0	0	2	1	1	1	2	2	2	0	0	0	1	1	0	26	2	2	1	1
0.021917808	14.7383	NA	NA	0.997260274	16.9	109.3	76.3	1.994520548	16.4	87.3	57.7	3.01369863	15.7	89	58.7	4.898630137	15.4	100	60	2	1	2	0	1	0	1	2	1	1	2	1	0	2	2	0	2	1	1	0	0	2	1	1	0	24	2	2	1	0
0.046575342	14.24	NA	NA	1.002739726	15	81.3	50.3	2.18630137	14.2	83.3	49.7	3.035616438	14.7	100	68	5.123287671	13.7	96.3	57.7	2	1	0	0	0	1	0	2	1	0	1	1	1	2	2	0	1	2	1	0	1	1	1	2	1	22	1	1	0	1
0.002739726	12.4247	71	41.3333	1.120547945	17	94.7	51	2.019178082	15.4	NA	NA	3.073972603	15.3	88.7	61	4.961643836	16.2	92.3	60	1	1	2	1	1	1	0	2	0	1	0	1	0	2	2	2	2	1	2	0	0	0	1	0	0	22	0	1	0	0
0.005479452	14.3117	NA	31	1.010958904	17.8	79	47	1.97260274	16.7	85.3	50.3	2.931506849	17.3	85	50.7	5.046575342	16.4	102	56	2	2	2	0	1	1	0	2	0	0	2	1	2	1	1	2	2	1	2	0	0	0	0	1	0	23	2	2	0	0
0.002739726	12.912	72	37.6667	1.04109589	16.8	113	67	2.043835616	15.2	101	58.3	3.021917808	15.5	93.3	58.3	4.978082192	15.8	105.3	63.7	1	2	1	0	0	0	0	1	0	1	0	2	1	2	2	0	2	1	2	0	2	1	2	0	0	22	2	1	0	1
0.005479452	13.1744	58	39.3333	1.005479452	18.8	90	53	2.04109589	17.1	97.3	53.7	3.076712329	16.8	83	57	4.980821918	15.5	94.3	59.3	1	2	2	0	0	2	0	2	1	1	1	0	0	2	2	1	2	2	2	0	1	0	0	1	1	25	2	2	0	0
0.002739726	12.5399	NA	NA	NA	NA	NA	NA	2.295890411	15.6	88	63.3	3.569863014	15.6	94	61.7	5.276712329	14.5	87.3	55	2	2	2	1	1	0	1	2	1	2	2	2	1	2	2	0	0	1	1	0	2	0	0	2	0	27	NA	NA	NA	NA
0.002739726	15.3433	69	38.3333	1.002739726	16.1	NA	NA	1.975342466	15	94	57.3	3.191780822	14.6	102	68.7	5.065753425	14.2	111	68.7	2	1	0	0	0	2	2	1	0	2	1	0	1	2	2	2	2	2	2	1	0	0	0	1	0	24	1	1	0	0
0	13.4389	65	38.3333	0.969863014	18.3	89.7	63	2.046575342	17.2	NA	NA	3.128767123	15.7	113.3	59	5.397260274	15.7	104.3	59.3	2	2	1	1	0	1	0	1	1	2	0	1	2	1	2	1	2	2	2	1	0	1	1	1	0	26	2	1	2	1
0.02739726	13.3103	NA	NA	1.005479452	15.6	96.3	53	2.005479452	14.7	86.3	58	2.983561644	14.6	88	58	4.967123288	16.3	99.7	58.3	1	2	2	1	0	0	2	2	0	2	1	0	1	2	2	1	1	2	1	2	0	1	1	2	1	29	2	2	2	0
0.021917808	15.0781	59	35.6667	0.975342466	17.8	89	58.7	2.02739726	16	NA	NA	3.008219178	NA	NA	NA	4.98630137	15.1	98.7	56.7	2	2	2	1	0	1	0	2	0	1	0	1	2	1	2	0	1	1	2	2	0	2	1	1	0	25	2	2	2	1
0.005479452	14.7769	68	40.6667	1	16.3	94	55	1.997260274	14.9	93.3	60	NA	NA	NA	NA	NA	NA	NA	NA	1	2	2	1	1	1	0	2	0	1	1	1	1	2	2	0	1	1	0	1	1	1	0	2	0	24	1	1	1	2
0.008219178	13.607	81	44.3333	1.010958904	19	88	55	2.008219178	18.3	87	58	2.989041096	18.9	94	61	4.969863014	18.6	104	62.3	2	2	2	1	2	2	1	2	0	1	2	0	2	2	2	1	2	1	2	1	0	0	0	2	0	30	2	2	0	1
0.005479452	13.0104	NA	NA	1.038356164	17.6	102.5	46	1.997260274	16.2	101.3	51.7	3.128767123	16	97	56.7	5.432876712	14.1	102	58	1	1	1	0	1	0	0	1	1	1	2	1	1	2	2	2	2	2	2	0	1	2	0	1	0	26	1	1	1	0
0.005479452	14.2385	76	53	1.219178082	17.2	NA	NA	2.038356164	18.1	NA	NA	2.980821918	17.2	99.7	64.7	5.336986301	17.3	93.7	52.3	1	2	0	1	0	0	1	2	1	2	1	0	1	2	2	1	0	2	2	1	1	0	0	0	0	22	2	1	0	0
0.030136986	12.6467	NA	NA	1.030136986	17.8	88.7	57.7	2.01369863	17	91.3	55	2.97260274	16.7	80.3	57.3	4.953424658	15.5	93.7	60.7	1	2	2	0	0	1	0	2	1	0	2	1	1	2	1	1	2	2	2	1	0	1	1	1	0	26	NA	NA	NA	NA
0.005479452	13.0775	61	39	1.021917808	17	79.3	46.3	NA	NA	NA	NA	3.038356164	17	82	53.3	5.04109589	15.9	97	51.7	2	2	1	0	0	2	1	2	0	2	1	0	1	2	1	1	2	1	2	1	0	1	0	2	0	25	2	0	1	0
0.032876712	12.3799	NA	NA	1.010958904	17.4	89.7	51.7	2.010958904	16.8	96	68	3.005479452	15.9	89	58.7	4.983561644	16.9	94	53.3	2	2	1	0	1	1	1	1	0	2	1	0	2	2	2	0	1	1	1	2	0	1	2	1	1	26	2	1	1	0
0.002739726	14.9281	58	36.6667	0.98630137	17.6	92	61	2.136986301	18.6	104.5	66.5	3.194520548	17.3	95.7	62.7	5.871232877	16.4	98	56.7	2	2	1	2	1	2	0	2	0	1	1	1	1	2	2	0	2	2	0	0	1	1	0	0	0	24	2	1	1	0
0.030136986	12.064	NA	NA	0.975342466	17.9	90	59.3	2.010958904	16.5	89	56.7	3.02739726	15.7	NA	NA	5.065753425	14.7	95.3	58.7	1	2	2	2	1	2	1	1	0	2	2	0	2	1	2	0	0	2	0	0	1	0	2	0	1	26	2	1	1	1
0.002739726	15.8706	NA	38.5	1.016438356	17.6	101.5	55.5	2.01369863	17.3	NA	NA	3.202739726	17.4	107	57.5	5.263013699	16.9	132.3	64.3	2	1	2	1	1	1	0	2	0	2	2	1	2	2	2	2	2	2	2	1	0	1	1	1	0	31	0	2	0	1
0	14.976	65	35	NA	NA	NA	NA	NA	NA	NA	NA	NA	NA	NA	NA	NA	NA	NA	NA	2	0	1	1	0	0	0	2	1	1	2	0	2	2	2	0	1	2	2	1	0	0	1	0	0	21	1	1	1	0
0.01369863	14.3007	NA	56.5	1.010958904	18.6	NA	NA	2.060273973	16.6	90.3	56.7	3.005479452	15.1	83.7	54.3	5.087671233	15.4	103.7	66.3	1	1	1	0	0	0	0	2	0	0	1	0	1	2	2	1	2	2	2	1	0	2	2	0	0	22	1	2	0	0
0.002739726	17.24	63	36	0.964383562	18	97	67	2.076712329	16.9	94	51.7	3.054794521	16.5	87.7	56	5.350684932	15.6	95.7	60.7	1	2	2	2	0	2	1	2	0	2	2	1	2	2	2	0	1	1	1	1	0	1	2	2	0	31	2	1	1	1
0.002739726	13.4224	77	41	1.002739726	18.8	89.7	52.3	2.002739726	16.6	NA	NA	3	16.1	91	59.3	NA	NA	NA	NA	1	2	1	0	0	1	0	2	1	2	1	0	1	1	2	0	2	1	1	0	1	0	1	1	0	21	1	2	1	0
0.002739726	14.8211	NA	45	1.008219178	18.5	99	55	1.967123288	17.1	95	53	3.068493151	15.6	107	59.3	NA	NA	NA	NA	2	1	2	1	0	0	0	2	0	2	2	1	1	2	1	0	2	2	2	2	2	0	0	0	0	25	NA	NA	NA	NA
0.008219178	11.9345	70	37.6667	0.97260274	14.8	90	65.3	1.989041096	14.9	NA	NA	2.983561644	14.8	93.3	56.7	4.97260274	14.9	115.3	59.3	2	1	2	0	0	1	0	2	1	2	1	0	0	2	2	1	1	1	2	1	1	0	0	0	1	22	1	2	0	1
0.005479452	13.3247	62	35.3333	0.975342466	17.3	99.3	58	2.002739726	15.8	81	56.7	3.035616438	16	101.7	60.7	NA	NA	NA	NA	1	2	1	0	0	2	0	2	0	0	2	0	2	2	2	0	1	2	1	2	0	0	1	1	0	23	2	1	0	0
0.005479452	NA	59	42.5	0.978082192	18.3	91.5	58.5	2.002739726	16.2	98	62.7	3.04109589	15.6	97.3	67	4.997260274	15.1	109	66.3	1	2	2	1	1	1	1	2	0	0	1	0	2	2	2	0	2	1	2	1	0	2	0	2	0	27	2	2	1	2
0.002739726	13.92	NA	38	1.060273973	16.4	NA	NA	2.019178082	17.7	101	65	3.035616438	16.7	85	60.5	4.961643836	16.4	101.3	59.3	1	2	2	1	0	2	1	2	0	1	1	0	1	2	1	0	2	1	1	0	1	2	1	1	1	26	2	2	1	1
0	15.6606	71	34.6667	1.134246575	16.5	94	61.5	2.035616438	16.6	97.7	63.7	3.646575342	15.8	96.3	63	5.084931507	17	108.3	64.7	1	2	2	0	1	1	1	2	1	1	0	1	2	2	1	1	2	1	1	1	1	1	0	1	0	26	2	2	0	0
0.002739726	14.609	NA	32.5	1.030136986	18.4	87.5	60	2.443835616	16.3	92.3	57.3	3.106849315	16.7	88.7	56.7	5.301369863	16.2	94.7	56.7	2	2	1	1	0	0	0	2	1	1	1	1	1	2	2	0	1	1	1	2	1	0	1	2	0	24	2	1	2	0
0.005479452	13.6313	NA	NA	0.994520548	16.1	87	46.5	1.991780822	15.6	91.3	58.7	3.139726027	15.1	87	52.3	4.967123288	14.6	104.3	54	2	2	1	0	2	2	0	2	1	0	2	0	0	2	2	0	1	0	2	0	0	0	1	1	1	22	2	2	0	1
0.002739726	15.2191	76	41.6667	1	18.1	85	53	2	15.5	120	85	3.010958904	16.1	113.7	59.3	5.008219178	15.5	121.3	70.3	1	1	1	1	1	1	0	2	0	1	2	0	2	2	2	1	2	1	0	1	0	0	0	1	0	22	0	2	1	1
0.046575342	13.3805	NA	NA	1.035616438	NA	87.3	53.3	1.936986301	17.2	85.3	52.3	3.024657534	15.6	105.3	65.7	NA	NA	NA	NA	1	2	2	1	1	2	0	2	0	1	1	0	1	2	2	0	2	0	1	2	0	1	1	0	0	24	1	2	1	0
0.01369863	15.6853	63	37	1.01369863	17.1	70	45	2.010958904	16.7	93.7	62.7	3.084931507	16.4	100.3	67.3	5.123287671	18.8	115	70	2	2	2	2	1	0	0	2	1	1	2	0	1	1	2	0	2	1	2	1	0	1	0	0	1	25	2	2	1	1
0	14.9747	78	43.3333	0.983561644	17.6	74.7	59.3	2.032876712	18.7	NA	NA	3.019178082	17.2	96.3	59.7	5.076712329	16.7	89.7	56.3	2	1	2	1	1	2	0	2	2	0	2	0	0	2	2	0	2	2	1	1	0	0	2	1	0	26	2	2	0	1
0.073972603	NA	NA	40	1.002739726	16.1	101.7	52.7	2.021917808	14.2	99.7	55.7	3.090410959	15.2	96	48.3	NA	NA	NA	NA	1	1	1	0	0	2	1	2	1	1	1	0	1	2	2	1	1	1	2	0	1	1	1	0	0	23	2	1	0	0
0.005479452	15.3436	67	37.3333	1.008219178	16.5	NA	NA	NA	NA	NA	NA	NA	NA	NA	NA	NA	NA	NA	NA	1	2	2	0	0	0	1	2	0	1	2	0	2	2	2	0	2	2	2	0	1	0	0	1	1	25	2	1	0	0
0.008219178	15.7224	84	54.6667	0.994520548	18.3	91	62.3	2.002739726	19.8	111.7	71.7	3.109589041	18.8	89.7	55.7	5.161643836	17.1	90.7	53	1	2	2	0	0	0	0	2	1	2	1	0	0	2	1	0	2	1	2	0	1	0	1	1	0	21	NA	NA	NA	NA
0.002739726	15.0407	69	34.6667	0.969863014	17	91	57.3	1.969863014	15	97	66	2.98630137	14.3	123.3	82	5.128767123	14	108.7	63.3	2	1	1	0	1	0	0	2	0	1	1	0	2	2	2	0	0	1	2	0	1	0	1	0	0	18	NA	NA	NA	NA
0.002739726	13.629	78	41.6667	1.008219178	19.2	NA	NA	2.019178082	17.5	102	64.3	3	16.4	98.7	64	5.076712329	15.5	102	59.7	2	1	1	1	1	0	0	1	0	2	1	0	1	2	2	1	2	2	2	2	1	2	2	0	0	27	0	2	1	2
0.002739726	14.6411	58	29.3333	1.005479452	20.9	94.7	57.7	2.024657534	17.6	78.7	56	3.005479452	17	78.7	51.3	NA	NA	NA	NA	1	2	1	1	0	0	0	2	1	2	1	0	1	2	2	1	0	1	1	2	0	0	1	0	0	21	2	0	1	0
0.005479452	14.7016	82	50.3333	NA	NA	NA	NA	NA	NA	NA	NA	NA	NA	NA	NA	NA	NA	NA	NA	1	2	2	1	0	0	1	2	1	1	1	0	1	2	2	0	0	1	1	0	2	0	2	1	0	23	NA	NA	NA	NA
0.005479452	14.5514	74	47	1.008219178	15.8	92.7	61	2.005479452	15.5	82.7	53.7	3.043835616	15	88	51.3	5.117808219	14.3	96.3	57.3	2	2	1	1	0	2	1	2	1	2	2	1	1	2	1	1	2	2	2	1	1	1	1	2	0	32	1	1	1	0
0.005479452	14.0627	NA	56	1.008219178	17.7	93	58.3	2.452054795	17.9	94.7	64.3	2.945205479	NA	NA	NA	5.169863014	16.1	96	57.3	1	2	2	1	0	1	0	2	0	1	1	0	1	2	2	0	1	0	2	0	1	0	0	1	0	20	2	2	0	1
0.008219178	15.7555	86	56	1.030136986	17.9	94	52.3	2.030136986	17.1	94	53.3	2.98630137	17	95.3	62	NA	NA	NA	NA	2	2	1	2	1	1	0	2	0	2	2	1	2	2	2	0	2	2	2	1	0	1	1	1	0	30	2	1	1	2
0.002739726	15.421	76	43	1.052054795	16.7	108	76	2.005479452	17.4	91	65.3	3.093150685	16.7	92.7	55.7	5.068493151	16.4	103.3	58	1	2	2	1	0	0	0	2	1	2	1	1	1	1	2	0	2	1	2	0	1	2	0	0	0	24	2	2	1	0
0.005479452	12.4085	78	40.3333	1.005479452	17.5	91.3	62.3	2.002739726	16.5	97	58.7	3.002739726	15.8	99.3	58	5.079452055	15.5	99	59	2	1	2	0	1	1	0	2	1	0	1	1	2	2	1	0	2	1	2	2	0	1	0	0	0	23	1	2	0	0
0.002739726	14.2105	NA	39.5	1.063013699	16.5	111	67	1.961643836	15.1	113	73.5	2.969863014	14.1	116.3	76.7	NA	NA	NA	NA	2	2	2	1	0	1	0	2	1	1	0	1	2	2	2	0	2	0	2	1	1	1	2	1	0	27	2	2	1	0
0.005479452	15.1816	94	57	1.038356164	15.2	93	54.5	2.01369863	13.9	80.7	58.7	3.021917808	14.9	97	55.3	5.073972603	14.2	96.3	61.7	2	2	2	1	0	0	0	2	0	2	2	0	1	1	2	0	1	1	2	1	0	0	1	0	0	21	2	2	1	0
0	11.8052	64	35.6667	1.016438356	17	113.7	71	1.991780822	16	90.3	58.7	2.936986301	16.2	121.5	76.5	5.301369863	16.1	102.3	63.7	2	2	2	2	0	0	0	2	0	2	1	0	1	2	2	1	1	1	2	1	1	0	2	1	0	26	NA	NA	NA	NA
0.002739726	14.317	70	34	1.019178082	16.5	81.7	57.3	1.997260274	15.5	79.3	48	3.073972603	15.4	82	48.7	NA	NA	NA	NA	2	2	1	1	1	0	0	2	0	2	1	0	1	2	2	0	2	2	2	0	0	2	1	2	0	26	2	1	0	1
0.002739726	15.6477	79	46	1.019178082	16.6	NA	NA	2.016438356	16.1	82.7	57.3	3.087671233	16.1	92.7	61.3	5.167123288	15.8	NA	NA	2	2	1	1	0	1	0	2	2	0	1	0	2	2	2	1	2	2	1	1	2	1	1	1	0	28	NA	NA	NA	NA
0.052054795	13.1963	NA	NA	1.024657534	17	93.3	69	2.010958904	15.8	102.7	64	3.005479452	15.7	89	56	5.098630137	15.1	96	58.3	2	1	2	1	1	1	0	1	0	0	2	0	1	2	2	1	1	1	2	2	0	0	0	2	0	23	1	2	2	1
0.005479452	14.9201	71	46.6667	0.964383562	16.1	84.7	53.7	2.038356164	16.5	91	47.3	2.978082192	15.5	84.3	50.7	NA	NA	NA	NA	1	2	1	0	0	2	0	2	0	2	1	1	0	2	2	0	2	0	1	1	0	0	1	1	0	21	NA	NA	NA	NA
0.002739726	15.109	70	36.3333	1.243835616	18.1	NA	NA	1.994520548	16.5	103.7	61	3.043835616	17.7	96	70.7	NA	NA	NA	NA	1	2	2	0	1	2	0	2	1	1	1	0	0	2	2	1	1	2	2	2	1	1	2	1	0	29	2	2	0	0
0.002739726	15.5449	69	28	1.068493151	20.6	93.7	48.3	2.005479452	18.1	80.3	49.3	3.123287671	17.5	104	64.7	NA	NA	NA	NA	1	2	1	0	0	1	0	2	1	1	2	0	0	1	2	1	1	2	1	0	0	1	1	0	1	21	2	2	1	0
0.04109589	NA	NA	NA	0.97260274	19.5	93.5	61	2.046575342	17.9	90.3	62.3	3.219178082	16.7	90.3	64.7	4.964383562	15.1	100.3	64.3	1	2	1	1	2	1	0	2	0	0	2	0	1	2	2	0	1	1	2	0	0	0	1	1	0	22	2	1	1	2
0.032876712	NA	NA	NA	1.063013699	16	106.7	63	2.019178082	15	92.7	60.3	3.060273973	15.4	98	60	4.997260274	14.6	110	62.3	1	2	2	0	0	0	1	2	1	1	2	1	1	2	1	0	1	2	2	1	0	2	2	0	0	26	2	1	0	0
0.002739726	16.7759	55	30	1.021917808	18.6	86	60	2.079452055	18.3	NA	NA	3.104109589	17.8	89.7	52.7	4.964383562	17.2	101.7	57.7	1	2	2	0	0	0	0	2	1	1	1	0	1	2	2	0	1	2	2	2	2	1	2	1	0	27	NA	NA	NA	NA
0.008219178	17.6603	69	29	1.02739726	19.3	92	61	2.043835616	17.5	92.3	63.7	3.052054795	16.8	85	65	5.065753425	16.5	96.7	56.7	1	2	1	0	0	1	0	1	2	1	0	1	0	1	2	0	1	1	1	0	2	2	0	1	0	20	2	0	0	0
0.005479452	14.7404	57	24.3333	1	18.6	97	52.3	2.030136986	18.6	117.5	50	3.035616438	16.4	90.7	58.3	5.528767123	16	98	58	2	2	2	0	0	1	0	2	0	1	0	0	2	1	2	1	2	0	2	1	1	0	2	0	1	23	2	2	0	0
0.008219178	15.2133	53	28.6667	0.956164384	18.6	96	65.7	2.010958904	15.9	87	63.7	3.057534247	15.6	96.7	62.3	5.052054795	14.9	97	56	1	1	2	0	0	0	1	2	1	0	2	0	2	2	2	1	1	1	2	0	2	1	1	0	1	25	2	1	0	0
0.046575342	NA	NA	NA	1.021917808	15.7	94.3	48.7	2.019178082	16.2	97.3	66	3.019178082	16.1	96	59.3	5.04109589	16.5	96.3	64	1	1	1	0	0	0	0	1	0	0	1	1	1	2	2	1	1	1	2	0	1	1	2	2	0	21	1	2	0	0
0.002739726	13.7068	52	21.3333	1	17.2	89.5	56	2	17.4	88	54.3	2.961643836	17.2	94.7	61	5.095890411	16	103.3	56.7	1	2	1	0	0	1	1	2	2	0	1	0	2	1	2	1	2	0	2	1	1	0	0	1	0	23	2	2	0	0
0.095890411	NA	NA	NA	1.106849315	16.1	92	63	2.235616438	14.4	54.5	44.5	3.106849315	14.5	81.3	54	5.049315068	15	95.3	52	1	2	2	0	1	1	1	2	2	2	1	0	2	2	2	0	1	2	2	0	1	1	1	1	0	29	2	2	0	1
0.030136986	15.2887	NA	NA	1.008219178	19.4	77	56.5	2.002739726	16.9	82	52.7	3.180821918	17.3	91	63.7	NA	NA	NA	NA	2	1	2	1	1	1	1	2	0	2	1	1	1	2	1	1	1	2	2	1	0	1	2	2	0	29	2	2	1	2
0.002739726	15.3508	99	27	1.043835616	18.1	90	64.3	2.038356164	17	89.7	57.3	3.002739726	17.4	89	66	5.235616438	16.5	100.3	66.3	1	2	2	1	1	1	1	2	1	1	1	0	2	2	1	0	0	1	0	1	1	0	0	1	0	22	1	2	0	0
0.002739726	NA	64	24	1.002739726	16.4	97	55.7	2.090410959	15.4	NA	NA	3.312328767	14.8	92	58.3	NA	NA	NA	NA	2	2	2	2	1	1	0	2	0	2	2	1	1	2	1	0	1	1	2	0	0	0	2	1	0	26	2	2	1	1
0.002739726	13.3997	NA	27	0.980821918	18.5	95	66	1.975342466	16.5	91.7	56	2.997260274	16.4	86.7	61.7	NA	NA	NA	NA	1	1	1	2	1	2	0	1	0	1	0	1	2	1	2	1	1	2	2	0	1	0	1	0	1	24	1	1	1	1
0.002739726	15.0583	64	28.3333	0.95890411	17.1	90.5	56.5	1.978082192	14.9	101	64.7	2.997260274	15.4	99.7	63.7	NA	NA	NA	NA	1	2	1	1	1	1	0	2	0	1	2	0	1	2	2	0	2	2	2	1	1	2	1	1	0	28	2	1	0	0
0.002739726	13.0393	NA	26	0.953424658	15.7	92	55.3	1.926027397	14.8	87.3	54.7	2.994520548	15.3	97.7	61.3	NA	NA	NA	NA	2	2	2	0	0	1	0	2	1	2	2	0	1	2	1	1	2	2	2	2	1	0	2	2	0	30	2	1	1	0
0.082191781	NA	NA	NA	1.021917808	18.2	82.7	49.7	2.038356164	16.6	92.7	55	3.046575342	16.4	99.7	59.3	NA	NA	NA	NA	1	1	1	0	1	2	1	2	0	2	2	0	2	2	2	0	2	2	2	1	0	2	0	0	0	27	NA	NA	NA	NA
0.002739726	14.6425	60	35.3333	0.928767123	17.5	NA	NA	1.95890411	18.4	84.7	56.7	3.016438356	17.8	93.3	59	NA	NA	NA	NA	2	2	2	1	1	0	2	2	1	2	2	0	1	2	2	0	2	1	2	0	2	2	1	1	1	32	1	2	1	1
0.112328767	NA	NA	NA	1.263013699	16.9	79	47.7	NA	NA	NA	NA	NA	NA	NA	NA	NA	NA	NA	NA	1	1	2	0	1	1	0	2	0	2	2	0	0	2	2	0	1	1	1	0	1	1	0	1	0	21	NA	NA	NA	NA
0.008219178	14.2094	65	37.6667	0.967123288	19.3	96.5	59	2.019178082	16.9	NA	NA	2.983561644	16.9	96.7	65	NA	NA	NA	NA	2	1	1	0	1	2	0	2	0	0	2	1	1	1	2	0	2	1	1	1	0	1	2	0	0	22	NA	NA	NA	NA
0.01369863	12.7791	NA	NA	0.98630137	15.2	NA	NA	1.983561644	14	81.3	52.3	3.106849315	14.4	87.3	58.7	NA	NA	NA	NA	1	2	1	1	2	1	0	2	0	2	2	0	1	2	1	0	1	1	2	0	1	0	1	2	0	25	2	1	1	1
0.010958904	16.0165	75	44.3333	1.01369863	19.9	95.7	55.7	2.002739726	17.9	87.7	54	3.043835616	17.9	89.7	57.3	NA	NA	NA	NA	2	2	2	0	0	1	1	2	0	0	2	1	2	2	2	1	2	1	2	1	1	0	2	2	0	29	2	2	0	0
NA	NA	NA	NA	NA	NA	NA	NA	NA	NA	NA	NA	NA	NA	NA	NA	NA	NA	NA	NA	NA	NA	NA	NA	NA	NA	NA	NA	NA	NA	NA	NA	NA	NA	NA	NA	NA	NA	NA	NA	NA	NA	NA	NA	NA	NA	NA	NA	NA	NA
NA	NA	NA	NA	NA	NA	NA	NA	NA	NA	NA	NA	NA	NA	NA	NA	NA	NA	NA	NA	NA	NA	NA	NA	NA	NA	NA	NA	NA	NA	NA	NA	NA	NA	NA	NA	NA	NA	NA	NA	NA	NA	NA	NA	NA	NA	NA	NA	NA	NA
NA	NA	NA	NA	NA	NA	NA	NA	NA	NA	NA	NA	NA	NA	NA	NA	NA	NA	NA	NA	NA	NA	NA	NA	NA	NA	NA	NA	NA	NA	NA	NA	NA	NA	NA	NA	NA	NA	NA	NA	NA	NA	NA	NA	NA	NA	NA	NA	NA	NA
NA	NA	NA	NA	NA	NA	NA	NA	NA	NA	NA	NA	NA	NA	NA	NA	NA	NA	NA	NA	NA	NA	NA	NA	NA	NA	NA	NA	NA	NA	NA	NA	NA	NA	NA	NA	NA	NA	NA	NA	NA	NA	NA	NA	NA	NA	NA	NA	NA	NA
NA	NA	NA	NA	NA	NA	NA	NA	NA	NA	NA	NA	NA	NA	NA	NA	NA	NA	NA	NA	NA	NA	NA	NA	NA	NA	NA	NA	NA	NA	NA	NA	NA	NA	NA	NA	NA	NA	NA	NA	NA	NA	NA	NA	NA	NA	NA	NA	NA	NA
NA	NA	NA	NA	NA	NA	NA	NA	NA	NA	NA	NA	NA	NA	NA	NA	NA	NA	NA	NA	NA	NA	NA	NA	NA	NA	NA	NA	NA	NA	NA	NA	NA	NA	NA	NA	NA	NA	NA	NA	NA	NA	NA	NA	NA	NA	NA	NA	NA	NA
NA	NA	NA	NA	NA	NA	NA	NA	NA	NA	NA	NA	NA	NA	NA	NA	NA	NA	NA	NA	NA	NA	NA	NA	NA	NA	NA	NA	NA	NA	NA	NA	NA	NA	NA	NA	NA	NA	NA	NA	NA	NA	NA	NA	NA	NA	NA	NA	NA	NA
NA	NA	NA	NA	NA	NA	NA	NA	NA	NA	NA	NA	NA	NA	NA	NA	NA	NA	NA	NA	NA	NA	NA	NA	NA	NA	NA	NA	NA	NA	NA	NA	NA	NA	NA	NA	NA	NA	NA	NA	NA	NA	NA	NA	NA	NA	NA	NA	NA	NA
NA	NA	NA	NA	NA	NA	NA	NA	NA	NA	NA	NA	NA	NA	NA	NA	NA	NA	NA	NA	NA	NA	NA	NA	NA	NA	NA	NA	NA	NA	NA	NA	NA	NA	NA	NA	NA	NA	NA	NA	NA	NA	NA	NA	NA	NA	NA	NA	NA	NA
NA	NA	NA	NA	NA	NA	NA	NA	NA	NA	NA	NA	NA	NA	NA	NA	NA	NA	NA	NA	NA	NA	NA	NA	NA	NA	NA	NA	NA	NA	NA	NA	NA	NA	NA	NA	NA	NA	NA	NA	NA	NA	NA	NA	NA	NA	NA	NA	NA	NA
NA	NA	NA	NA	NA	NA	NA	NA	NA	NA	NA	NA	NA	NA	NA	NA	NA	NA	NA	NA	NA	NA	NA	NA	NA	NA	NA	NA	NA	NA	NA	NA	NA	NA	NA	NA	NA	NA	NA	NA	NA	NA	NA	NA	NA	NA	NA	NA	NA	NA
NA	NA	NA	NA	NA	NA	NA	NA	NA	NA	NA	NA	NA	NA	NA	NA	NA	NA	NA	NA	NA	NA	NA	NA	NA	NA	NA	NA	NA	NA	NA	NA	NA	NA	NA	NA	NA	NA	NA	NA	NA	NA	NA	NA	NA	NA	NA	NA	NA	NA
NA	NA	NA	NA	NA	NA	NA	NA	NA	NA	NA	NA	NA	NA	NA	NA	NA	NA	NA	NA	NA	NA	NA	NA	NA	NA	NA	NA	NA	NA	NA	NA	NA	NA	NA	NA	NA	NA	NA	NA	NA	NA	NA	NA	NA	NA	NA	NA	NA	NA
0.002739726	13.1	NA	49	1.016438356	18.3	96	55	2.320547945	16.7	114	69	3.471232877	NA	NA	NA	5.498630137	16.8	100.3	64.3	2	2	1	2	0	0	2	2	0	1	1	0	2	2	2	1	1	1	2	0	1	2	1	1	0	27	2	1	2	1
0	15.6259	55	43.3333	0.980821918	16.5	102.5	59	2.416438356	15.3	NA	NA	4.076712329	NA	NA	NA	5.334246575	13.9	104.7	67	2	1	2	0	1	0	0	2	2	2	1	1	2	1	2	2	1	2	2	2	1	1	0	1	0	29	0	2	0	0
0.002739726	15.2637	NA	44.5	0.97260274	17.1	99	69.3	2.18630137	18.1	110	73	3.298630137	18.8	93	60	NA	NA	NA	NA	2	2	1	0	2	0	0	2	1	2	1	0	1	1	1	0	1	1	2	2	0	0	0	0	0	20	1	1	1	1
0.002739726	13.4497	NA	58.5	0.945205479	19.8	97	53.5	2.17260274	17.9	95	63	3.402739726	16.7	99	57.5	5.320547945	16.1	100.3	60	2	1	2	1	0	1	0	2	1	0	1	0	1	2	2	0	2	1	2	1	0	0	0	2	0	22	1	2	1	1
0.005479452	11.4275	NA	37.5	0.994520548	15.3	132	72.5	2.019178082	15.1	94	61	3.293150685	14.1	107.5	70	5.021917808	14.9	104.7	64.3	1	2	2	0	1	2	2	2	0	2	2	1	1	1	2	0	2	2	2	2	1	0	0	1	0	30	2	2	0	0
0.005479452	14.1149	NA	45	1.024657534	18.2	116	73.5	NA	NA	NA	NA	3.246575342	15.3	97	67.5	NA	NA	NA	NA	1	1	2	1	1	0	0	2	2	0	2	0	1	2	2	1	0	1	2	1	0	0	0	1	0	22	2	2	1	0
0.002739726	12.9738	NA	40.5	1.01369863	16.1	93	61	2.076712329	15.7	114	65	3.515068493	14.7	108	64	5.263013699	14.4	97	63.5	2	1	2	0	1	0	0	2	1	1	0	0	0	2	2	1	2	2	2	0	1	1	1	0	0	22	2	2	1	1
0.002739726	12.3049	NA	34.5	1.024657534	15.6	NA	NA	2.079452055	14.3	109.5	68.5	NA	NA	NA	NA	NA	NA	NA	NA	1	2	2	0	0	1	0	1	2	2	2	0	1	2	2	2	1	1	2	2	1	0	1	1	0	28	2	1	0	0
0.008219178	15.998	NA	NA	1.063013699	17.2	99	56	2.071232877	16.5	94	62	3.257534247	16.3	98	60	5.397260274	17.6	101.7	55.3	1	1	2	0	0	0	0	1	0	1	1	0	1	2	2	0	2	1	2	2	0	0	1	1	1	21	2	2	1	0
NA	NA	NA	NA	NA	NA	NA	NA	NA	NA	NA	NA	NA	NA	NA	NA	NA	NA	NA	NA	NA	NA	NA	NA	NA	NA	NA	NA	NA	NA	NA	NA	NA	NA	NA	NA	NA	NA	NA	NA	NA	NA	NA	NA	NA	NA	NA	NA	NA	NA
NA	NA	NA	NA	NA	NA	NA	NA	NA	NA	NA	NA	NA	NA	NA	NA	NA	NA	NA	NA	NA	NA	NA	NA	NA	NA	NA	NA	NA	NA	NA	NA	NA	NA	NA	NA	NA	NA	NA	NA	NA	NA	NA	NA	NA	NA	NA	NA	NA	NA
0.002739726	16.9705	NA	46.5	1.095890411	18	104	68	2.095890411	16.6	108	66.5	NA	NA	NA	NA	5.679452055	16.8	99	64.5	2	2	2	1	0	1	0	2	0	1	1	2	2	1	2	0	2	1	2	1	0	0	1	1	0	25	2	2	1	0
NA	NA	NA	NA	1.095890411	15.3	99	64	2.219178082	13.7	119	66	4	NA	NA	NA	NA	NA	NA	NA	1	1	1	0	0	2	1	2	1	0	2	1	0	2	1	1	0	1	2	2	0	0	1	1	1	23	2	0	0	0
NA	NA	NA	NA	NA	NA	NA	NA	NA	NA	NA	NA	NA	NA	NA	NA	NA	NA	NA	NA	NA	NA	NA	NA	NA	NA	NA	NA	NA	NA	NA	NA	NA	NA	NA	NA	NA	NA	NA	NA	NA	NA	NA	NA	NA	NA	NA	NA	NA	NA
NA	NA	NA	NA	NA	NA	NA	NA	NA	NA	NA	NA	NA	NA	NA	NA	NA	NA	NA	NA	NA	NA	NA	NA	NA	NA	NA	NA	NA	NA	NA	NA	NA	NA	NA	NA	NA	NA	NA	NA	NA	NA	NA	NA	NA	NA	NA	NA	NA	NA
0.002739726	15.4199	NA	39	1.019178082	18.1	114	49.7	2.035616438	17.9	91	58.5	3.167123288	16.5	94	61	5.202739726	17.1	104.3	63.3	1	1	2	0	0	0	1	2	0	0	1	1	0	1	2	0	1	0	2	0	1	0	1	1	0	17	2	2	1	0
0.002739726	15.3165	62	52	1.016438356	19	128.3	81.7	2.030136986	17.4	96	63	3.635616438	16.6	98	65	5.287671233	16.2	102	63.7	2	2	1	0	0	0	1	2	0	1	0	2	2	2	2	1	2	1	2	2	1	1	2	1	0	28	2	0	0	0
0.005479452	14.9136	NA	43	0.926027397	NA	NA	NA	2.126027397	19.1	104.5	68	NA	NA	NA	NA	NA	NA	NA	NA	1	1	2	1	0	0	0	2	0	2	1	0	2	1	1	0	2	0	1	1	1	0	0	2	0	20	2	2	1	0
0.002739726	14.0548	NA	34	1.035616438	17.8	107	59	2.210958904	15.8	92	53	NA	NA	NA	NA	NA	NA	NA	NA	2	2	2	0	1	1	0	1	1	0	2	0	1	2	0	2	1	0	2	1	1	0	0	1	0	21	2	2	0	1
NA	NA	NA	NA	1.038356164	15.1	NA	NA	2.060273973	15.8	NA	NA	3.246575342	13.6	102	65.5	5.257534247	13.2	96	61	2	2	1	0	1	1	0	0	1	1	2	1	1	2	1	0	0	0	1	2	0	0	1	0	0	18	2	1	0	0
0.002739726	12.718	NA	50	0.936986301	16.1	114.5	54.5	2.219178082	14.9	94.5	54.5	3.282191781	15.2	107.5	59	5.509589041	16	104.3	60	2	2	1	0	0	0	1	2	0	1	1	1	1	2	2	1	2	0	2	1	1	1	0	1	1	24	2	1	0	1
0.002739726	13.687	NA	27.5	1.02739726	17.7	NA	NA	2.024657534	16.8	NA	NA	NA	NA	NA	NA	NA	NA	NA	NA	2	2	1	1	0	1	1	1	1	1	1	1	1	2	2	1	1	2	1	1	1	0	1	1	0	25	NA	NA	NA	NA
0.002739726	14.3898	NA	34.5	0.947945205	16.6	78	63	2.002739726	16.8	102	78	3.126027397	14.9	116	67.5	5.246575342	14.6	88	61	2	1	2	0	0	1	0	2	0	1	2	1	1	2	1	0	2	0	1	1	1	0	2	0	0	21	1	2	0	0
0.002739726	13.4603	NA	37	1.01369863	16.9	111	66	2.063013699	15.6	102	58	3.098630137	15.4	102	64	5.252054795	14.6	98	64.3	2	2	2	0	0	1	0	2	1	1	0	1	2	2	0	0	2	1	2	1	2	1	1	1	0	25	2	1	0	0
0.002739726	13.0083	NA	47	1.035616438	18.3	117	58	2.22739726	17.4	93	64	3.605479452	16.2	96	64.5	5.484931507	16.5	108.3	69	2	2	2	1	0	1	0	2	1	1	1	0	1	2	2	1	2	0	1	1	0	1	1	0	0	23	2	2	0	0
NA	NA	NA	NA	1.030136986	19.4	106.5	68.5	2.032876712	16.2	NA	NA	NA	NA	NA	NA	NA	NA	NA	NA	1	2	2	0	0	0	0	2	2	2	1	1	2	2	2	1	0	1	2	2	2	0	0	1	0	27	2	1	0	0
0	14.7876	NA	43	1.010958904	18.5	90	60	2.032876712	17.4	99	61	3.608219178	16.4	115	62	5.465753425	16.2	96	58.3	2	2	1	0	0	0	1	2	0	2	2	0	2	2	2	0	2	2	1	0	1	0	1	1	0	24	2	2	1	0
0.005479452	14.1802	NA	34	1.019178082	18	NA	NA	2.131506849	18.3	NA	NA	3.471232877	17.8	114.5	69	5.191780822	19.8	102.3	66	1	1	2	1	0	1	0	2	0	0	1	0	2	2	2	0	2	2	2	0	0	1	1	1	1	24	1	1	1	0
0.002739726	13.6419	NA	43	0.98630137	18.2	104	59	2.104109589	17.1	93	63.5	NA	NA	NA	NA	NA	NA	NA	NA	1	2	2	1	1	1	0	2	1	2	0	0	2	2	2	1	1	2	2	2	0	1	1	0	0	28	2	1	0	1
NA	NA	NA	NA	NA	NA	NA	NA	NA	NA	NA	NA	NA	NA	NA	NA	NA	NA	NA	NA	NA	NA	NA	NA	NA	NA	NA	NA	NA	NA	NA	NA	NA	NA	NA	NA	NA	NA	NA	NA	NA	NA	NA	NA	NA	NA	2	0	1	1
NA	NA	NA	NA	NA	NA	NA	NA	NA	NA	NA	NA	NA	NA	NA	NA	NA	NA	NA	NA	NA	NA	NA	NA	NA	NA	NA	NA	NA	NA	NA	NA	NA	NA	NA	NA	NA	NA	NA	NA	NA	NA	NA	NA	NA	NA	1	2	2	1
NA	NA	NA	NA	NA	NA	NA	NA	NA	NA	NA	NA	NA	NA	NA	NA	NA	NA	NA	NA	NA	NA	NA	NA	NA	NA	NA	NA	NA	NA	NA	NA	NA	NA	NA	NA	NA	NA	NA	NA	NA	NA	NA	NA	NA	NA	2	1	1	0
NA	NA	NA	NA	NA	NA	NA	NA	NA	NA	NA	NA	NA	NA	NA	NA	NA	NA	NA	NA	NA	NA	NA	NA	NA	NA	NA	NA	NA	NA	NA	NA	NA	NA	NA	NA	NA	NA	NA	NA	NA	NA	NA	NA	NA	NA	1	2	0	1
NA	NA	NA	NA	NA	NA	NA	NA	NA	NA	NA	NA	NA	NA	NA	NA	NA	NA	NA	NA	NA	NA	NA	NA	NA	NA	NA	NA	NA	NA	NA	NA	NA	NA	NA	NA	NA	NA	NA	NA	NA	NA	NA	NA	NA	NA	2	0	0	0
NA	NA	NA	NA	NA	NA	NA	NA	NA	NA	NA	NA	NA	NA	NA	NA	NA	NA	NA	NA	NA	NA	NA	NA	NA	NA	NA	NA	NA	NA	NA	NA	NA	NA	NA	NA	NA	NA	NA	NA	NA	NA	NA	NA	NA	NA	1	2	1	1
NA	NA	NA	NA	NA	NA	NA	NA	NA	NA	NA	NA	NA	NA	NA	NA	NA	NA	NA	NA	NA	NA	NA	NA	NA	NA	NA	NA	NA	NA	NA	NA	NA	NA	NA	NA	NA	NA	NA	NA	NA	NA	NA	NA	NA	NA	NA	NA	NA	NA
NA	NA	NA	NA	NA	NA	NA	NA	NA	NA	NA	NA	NA	NA	NA	NA	NA	NA	NA	NA	NA	NA	NA	NA	NA	NA	NA	NA	NA	NA	NA	NA	NA	NA	NA	NA	NA	NA	NA	NA	NA	NA	NA	NA	NA	NA	NA	NA	NA	NA
NA	NA	NA	NA	NA	NA	NA	NA	NA	NA	NA	NA	NA	NA	NA	NA	NA	NA	NA	NA	NA	NA	NA	NA	NA	NA	NA	NA	NA	NA	NA	NA	NA	NA	NA	NA	NA	NA	NA	NA	NA	NA	NA	NA	NA	NA	2	2	1	1
NA	NA	NA	NA	NA	NA	NA	NA	NA	NA	NA	NA	NA	NA	NA	NA	NA	NA	NA	NA	NA	NA	NA	NA	NA	NA	NA	NA	NA	NA	NA	NA	NA	NA	NA	NA	NA	NA	NA	NA	NA	NA	NA	NA	NA	NA	1	2	1	1
NA	NA	NA	NA	NA	NA	NA	NA	NA	NA	NA	NA	NA	NA	NA	NA	NA	NA	NA	NA	NA	NA	NA	NA	NA	NA	NA	NA	NA	NA	NA	NA	NA	NA	NA	NA	NA	NA	NA	NA	NA	NA	NA	NA	NA	NA	2	1	1	1
NA	NA	NA	NA	NA	NA	NA	NA	NA	NA	NA	NA	NA	NA	NA	NA	NA	NA	NA	NA	NA	NA	NA	NA	NA	NA	NA	NA	NA	NA	NA	NA	NA	NA	NA	NA	NA	NA	NA	NA	NA	NA	NA	NA	NA	NA	2	1	1	0
NA	NA	NA	NA	NA	NA	NA	NA	NA	NA	NA	NA	NA	NA	NA	NA	NA	NA	NA	NA	NA	NA	NA	NA	NA	NA	NA	NA	NA	NA	NA	NA	NA	NA	NA	NA	NA	NA	NA	NA	NA	NA	NA	NA	NA	NA	2	2	1	0
NA	NA	NA	NA	NA	NA	NA	NA	NA	NA	NA	NA	NA	NA	NA	NA	NA	NA	NA	NA	NA	NA	NA	NA	NA	NA	NA	NA	NA	NA	NA	NA	NA	NA	NA	NA	NA	NA	NA	NA	NA	NA	NA	NA	NA	NA	2	2	1	0
NA	NA	NA	NA	NA	NA	NA	NA	NA	NA	NA	NA	NA	NA	NA	NA	NA	NA	NA	NA	NA	NA	NA	NA	NA	NA	NA	NA	NA	NA	NA	NA	NA	NA	NA	NA	NA	NA	NA	NA	NA	NA	NA	NA	NA	NA	1	2	1	0
NA	NA	NA	NA	NA	NA	NA	NA	NA	NA	NA	NA	NA	NA	NA	NA	NA	NA	NA	NA	NA	NA	NA	NA	NA	NA	NA	NA	NA	NA	NA	NA	NA	NA	NA	NA	NA	NA	NA	NA	NA	NA	NA	NA	NA	NA	1	1	0	0
NA	NA	NA	NA	NA	NA	NA	NA	NA	NA	NA	NA	NA	NA	NA	NA	NA	NA	NA	NA	NA	NA	NA	NA	NA	NA	NA	NA	NA	NA	NA	NA	NA	NA	NA	NA	NA	NA	NA	NA	NA	NA	NA	NA	NA	NA	2	0	1	1
NA	NA	NA	NA	NA	NA	NA	NA	NA	NA	NA	NA	NA	NA	NA	NA	NA	NA	NA	NA	NA	NA	NA	NA	NA	NA	NA	NA	NA	NA	NA	NA	NA	NA	NA	NA	NA	NA	NA	NA	NA	NA	NA	NA	NA	NA	2	2	0	0
NA	NA	NA	NA	NA	NA	NA	NA	NA	NA	NA	NA	NA	NA	NA	NA	NA	NA	NA	NA	NA	NA	NA	NA	NA	NA	NA	NA	NA	NA	NA	NA	NA	NA	NA	NA	NA	NA	NA	NA	NA	NA	NA	NA	NA	NA	2	2	1	1
NA	NA	NA	NA	NA	NA	NA	NA	NA	NA	NA	NA	NA	NA	NA	NA	NA	NA	NA	NA	NA	NA	NA	NA	NA	NA	NA	NA	NA	NA	NA	NA	NA	NA	NA	NA	NA	NA	NA	NA	NA	NA	NA	NA	NA	NA	1	2	0	1
NA	NA	NA	NA	NA	NA	NA	NA	NA	NA	NA	NA	NA	NA	NA	NA	NA	NA	NA	NA	NA	NA	NA	NA	NA	NA	NA	NA	NA	NA	NA	NA	NA	NA	NA	NA	NA	NA	NA	NA	NA	NA	NA	NA	NA	NA	2	2	1	1
NA	NA	NA	NA	NA	NA	NA	NA	NA	NA	NA	NA	NA	NA	NA	NA	NA	NA	NA	NA	NA	NA	NA	NA	NA	NA	NA	NA	NA	NA	NA	NA	NA	NA	NA	NA	NA	NA	NA	NA	NA	NA	NA	NA	NA	NA	2	1	1	1
NA	NA	NA	NA	NA	NA	NA	NA	NA	NA	NA	NA	NA	NA	NA	NA	NA	NA	NA	NA	NA	NA	NA	NA	NA	NA	NA	NA	NA	NA	NA	NA	NA	NA	NA	NA	NA	NA	NA	NA	NA	NA	NA	NA	NA	NA	1	2	0	1
NA	NA	NA	NA	NA	NA	NA	NA	NA	NA	NA	NA	NA	NA	NA	NA	NA	NA	NA	NA	NA	NA	NA	NA	NA	NA	NA	NA	NA	NA	NA	NA	NA	NA	NA	NA	NA	NA	NA	NA	NA	NA	NA	NA	NA	NA	2	1	0	0
NA	NA	NA	NA	NA	NA	NA	NA	NA	NA	NA	NA	NA	NA	NA	NA	NA	NA	NA	NA	NA	NA	NA	NA	NA	NA	NA	NA	NA	NA	NA	NA	NA	NA	NA	NA	NA	NA	NA	NA	NA	NA	NA	NA	NA	NA	2	1	0	1
NA	NA	NA	NA	NA	NA	NA	NA	NA	NA	NA	NA	NA	NA	NA	NA	NA	NA	NA	NA	NA	NA	NA	NA	NA	NA	NA	NA	NA	NA	NA	NA	NA	NA	NA	NA	NA	NA	NA	NA	NA	NA	NA	NA	NA	NA	2	1	2	0
NA	NA	NA	NA	NA	NA	NA	NA	NA	NA	NA	NA	NA	NA	NA	NA	NA	NA	NA	NA	NA	NA	NA	NA	NA	NA	NA	NA	NA	NA	NA	NA	NA	NA	NA	NA	NA	NA	NA	NA	NA	NA	NA	NA	NA	NA	NA	NA	NA	NA
NA	NA	NA	NA	NA	NA	NA	NA	NA	NA	NA	NA	NA	NA	NA	NA	NA	NA	NA	NA	NA	NA	NA	NA	NA	NA	NA	NA	NA	NA	NA	NA	NA	NA	NA	NA	NA	NA	NA	NA	NA	NA	NA	NA	NA	NA	1	2	0	1
NA	NA	NA	NA	NA	NA	NA	NA	NA	NA	NA	NA	NA	NA	NA	NA	NA	NA	NA	NA	NA	NA	NA	NA	NA	NA	NA	NA	NA	NA	NA	NA	NA	NA	NA	NA	NA	NA	NA	NA	NA	NA	NA	NA	NA	NA	2	2	2	1
NA	NA	NA	NA	NA	NA	NA	NA	NA	NA	NA	NA	NA	NA	NA	NA	NA	NA	NA	NA	NA	NA	NA	NA	NA	NA	NA	NA	NA	NA	NA	NA	NA	NA	NA	NA	NA	NA	NA	NA	NA	NA	NA	NA	NA	NA	2	1	0	1
NA	NA	NA	NA	NA	NA	NA	NA	NA	NA	NA	NA	NA	NA	NA	NA	NA	NA	NA	NA	NA	NA	NA	NA	NA	NA	NA	NA	NA	NA	NA	NA	NA	NA	NA	NA	NA	NA	NA	NA	NA	NA	NA	NA	NA	NA	0	0	1	1
NA	NA	NA	NA	NA	NA	NA	NA	NA	NA	NA	NA	NA	NA	NA	NA	NA	NA	NA	NA	NA	NA	NA	NA	NA	NA	NA	NA	NA	NA	NA	NA	NA	NA	NA	NA	NA	NA	NA	NA	NA	NA	NA	NA	NA	NA	1	2	0	0
NA	NA	NA	NA	NA	NA	NA	NA	NA	NA	NA	NA	NA	NA	NA	NA	NA	NA	NA	NA	NA	NA	NA	NA	NA	NA	NA	NA	NA	NA	NA	NA	NA	NA	NA	NA	NA	NA	NA	NA	NA	NA	NA	NA	NA	NA	2	1	2	0
NA	NA	NA	NA	NA	NA	NA	NA	NA	NA	NA	NA	NA	NA	NA	NA	NA	NA	NA	NA	NA	NA	NA	NA	NA	NA	NA	NA	NA	NA	NA	NA	NA	NA	NA	NA	NA	NA	NA	NA	NA	NA	NA	NA	NA	NA	1	2	2	0
NA	NA	NA	NA	NA	NA	NA	NA	NA	NA	NA	NA	NA	NA	NA	NA	NA	NA	NA	NA	NA	NA	NA	NA	NA	NA	NA	NA	NA	NA	NA	NA	NA	NA	NA	NA	NA	NA	NA	NA	NA	NA	NA	NA	NA	NA	1	1	1	0
NA	NA	NA	NA	NA	NA	NA	NA	NA	NA	NA	NA	NA	NA	NA	NA	NA	NA	NA	NA	NA	NA	NA	NA	NA	NA	NA	NA	NA	NA	NA	NA	NA	NA	NA	NA	NA	NA	NA	NA	NA	NA	NA	NA	NA	NA	2	2	1	2
NA	NA	NA	NA	NA	NA	NA	NA	NA	NA	NA	NA	NA	NA	NA	NA	NA	NA	NA	NA	NA	NA	NA	NA	NA	NA	NA	NA	NA	NA	NA	NA	NA	NA	NA	NA	NA	NA	NA	NA	NA	NA	NA	NA	NA	NA	2	0	1	0
NA	NA	NA	NA	NA	NA	NA	NA	NA	NA	NA	NA	NA	NA	NA	NA	NA	NA	NA	NA	NA	NA	NA	NA	NA	NA	NA	NA	NA	NA	NA	NA	NA	NA	NA	NA	NA	NA	NA	NA	NA	NA	NA	NA	NA	NA	NA	NA	NA	NA
NA	NA	NA	NA	NA	NA	NA	NA	NA	NA	NA	NA	NA	NA	NA	NA	NA	NA	NA	NA	NA	NA	NA	NA	NA	NA	NA	NA	NA	NA	NA	NA	NA	NA	NA	NA	NA	NA	NA	NA	NA	NA	NA	NA	NA	NA	2	2	1	0
NA	NA	NA	NA	NA	NA	NA	NA	NA	NA	NA	NA	NA	NA	NA	NA	NA	NA	NA	NA	NA	NA	NA	NA	NA	NA	NA	NA	NA	NA	NA	NA	NA	NA	NA	NA	NA	NA	NA	NA	NA	NA	NA	NA	NA	NA	1	1	0	1
NA	NA	NA	NA	NA	NA	NA	NA	NA	NA	NA	NA	NA	NA	NA	NA	NA	NA	NA	NA	NA	NA	NA	NA	NA	NA	NA	NA	NA	NA	NA	NA	NA	NA	NA	NA	NA	NA	NA	NA	NA	NA	NA	NA	NA	NA	2	2	2	0
NA	NA	NA	NA	NA	NA	NA	NA	NA	NA	NA	NA	NA	NA	NA	NA	NA	NA	NA	NA	NA	NA	NA	NA	NA	NA	NA	NA	NA	NA	NA	NA	NA	NA	NA	NA	NA	NA	NA	NA	NA	NA	NA	NA	NA	NA	2	2	1	0
NA	NA	NA	NA	NA	NA	NA	NA	NA	NA	NA	NA	NA	NA	NA	NA	NA	NA	NA	NA	NA	NA	NA	NA	NA	NA	NA	NA	NA	NA	NA	NA	NA	NA	NA	NA	NA	NA	NA	NA	NA	NA	NA	NA	NA	NA	NA	NA	NA	NA
NA	NA	NA	NA	NA	NA	NA	NA	NA	NA	NA	NA	NA	NA	NA	NA	NA	NA	NA	NA	NA	NA	NA	NA	NA	NA	NA	NA	NA	NA	NA	NA	NA	NA	NA	NA	NA	NA	NA	NA	NA	NA	NA	NA	NA	NA	2	1	2	0
NA	NA	NA	NA	NA	NA	NA	NA	NA	NA	NA	NA	NA	NA	NA	NA	NA	NA	NA	NA	NA	NA	NA	NA	NA	NA	NA	NA	NA	NA	NA	NA	NA	NA	NA	NA	NA	NA	NA	NA	NA	NA	NA	NA	NA	NA	2	2	0	1
NA	NA	NA	NA	NA	NA	NA	NA	NA	NA	NA	NA	NA	NA	NA	NA	NA	NA	NA	NA	NA	NA	NA	NA	NA	NA	NA	NA	NA	NA	NA	NA	NA	NA	NA	NA	NA	NA	NA	NA	NA	NA	NA	NA	NA	NA	1	1	0	0
NA	NA	NA	NA	NA	NA	NA	NA	NA	NA	NA	NA	NA	NA	NA	NA	NA	NA	NA	NA	NA	NA	NA	NA	NA	NA	NA	NA	NA	NA	NA	NA	NA	NA	NA	NA	NA	NA	NA	NA	NA	NA	NA	NA	NA	NA	2	2	1	1
NA	NA	NA	NA	NA	NA	NA	NA	NA	NA	NA	NA	NA	NA	NA	NA	NA	NA	NA	NA	NA	NA	NA	NA	NA	NA	NA	NA	NA	NA	NA	NA	NA	NA	NA	NA	NA	NA	NA	NA	NA	NA	NA	NA	NA	NA	2	1	1	0
NA	NA	NA	NA	NA	NA	NA	NA	NA	NA	NA	NA	NA	NA	NA	NA	NA	NA	NA	NA	NA	NA	NA	NA	NA	NA	NA	NA	NA	NA	NA	NA	NA	NA	NA	NA	NA	NA	NA	NA	NA	NA	NA	NA	NA	NA	1	2	1	0
NA	NA	NA	NA	NA	NA	NA	NA	NA	NA	NA	NA	NA	NA	NA	NA	NA	NA	NA	NA	NA	NA	NA	NA	NA	NA	NA	NA	NA	NA	NA	NA	NA	NA	NA	NA	NA	NA	NA	NA	NA	NA	NA	NA	NA	NA	1	1	1	1
NA	NA	NA	NA	NA	NA	NA	NA	NA	NA	NA	NA	NA	NA	NA	NA	NA	NA	NA	NA	NA	NA	NA	NA	NA	NA	NA	NA	NA	NA	NA	NA	NA	NA	NA	NA	NA	NA	NA	NA	NA	NA	NA	NA	NA	NA	2	2	2	1
NA	NA	NA	NA	NA	NA	NA	NA	NA	NA	NA	NA	NA	NA	NA	NA	NA	NA	NA	NA	NA	NA	NA	NA	NA	NA	NA	NA	NA	NA	NA	NA	NA	NA	NA	NA	NA	NA	NA	NA	NA	NA	NA	NA	NA	NA	2	2	1	0
NA	NA	NA	NA	NA	NA	NA	NA	NA	NA	NA	NA	NA	NA	NA	NA	NA	NA	NA	NA	NA	NA	NA	NA	NA	NA	NA	NA	NA	NA	NA	NA	NA	NA	NA	NA	NA	NA	NA	NA	NA	NA	NA	NA	NA	NA	2	2	1	0
NA	NA	NA	NA	NA	NA	NA	NA	NA	NA	NA	NA	NA	NA	NA	NA	NA	NA	NA	NA	NA	NA	NA	NA	NA	NA	NA	NA	NA	NA	NA	NA	NA	NA	NA	NA	NA	NA	NA	NA	NA	NA	NA	NA	NA	NA	1	1	0	0
NA	NA	NA	NA	NA	NA	NA	NA	NA	NA	NA	NA	NA	NA	NA	NA	NA	NA	NA	NA	NA	NA	NA	NA	NA	NA	NA	NA	NA	NA	NA	NA	NA	NA	NA	NA	NA	NA	NA	NA	NA	NA	NA	NA	NA	NA	1	0	0	0
NA	NA	NA	NA	NA	NA	NA	NA	NA	NA	NA	NA	NA	NA	NA	NA	NA	NA	NA	NA	NA	NA	NA	NA	NA	NA	NA	NA	NA	NA	NA	NA	NA	NA	NA	NA	NA	NA	NA	NA	NA	NA	NA	NA	NA	NA	2	2	1	0
NA	NA	NA	NA	NA	NA	NA	NA	NA	NA	NA	NA	NA	NA	NA	NA	NA	NA	NA	NA	NA	NA	NA	NA	NA	NA	NA	NA	NA	NA	NA	NA	NA	NA	NA	NA	NA	NA	NA	NA	NA	NA	NA	NA	NA	NA	2	2	1	1
NA	NA	NA	NA	NA	NA	NA	NA	NA	NA	NA	NA	NA	NA	NA	NA	NA	NA	NA	NA	NA	NA	NA	NA	NA	NA	NA	NA	NA	NA	NA	NA	NA	NA	NA	NA	NA	NA	NA	NA	NA	NA	NA	NA	NA	NA	2	2	1	0
NA	NA	NA	NA	NA	NA	NA	NA	NA	NA	NA	NA	NA	NA	NA	NA	NA	NA	NA	NA	NA	NA	NA	NA	NA	NA	NA	NA	NA	NA	NA	NA	NA	NA	NA	NA	NA	NA	NA	NA	NA	NA	NA	NA	NA	NA	2	2	2	1
NA	NA	NA	NA	NA	NA	NA	NA	NA	NA	NA	NA	NA	NA	NA	NA	NA	NA	NA	NA	NA	NA	NA	NA	NA	NA	NA	NA	NA	NA	NA	NA	NA	NA	NA	NA	NA	NA	NA	NA	NA	NA	NA	NA	NA	NA	1	2	0	0
NA	NA	NA	NA	NA	NA	NA	NA	NA	NA	NA	NA	NA	NA	NA	NA	NA	NA	NA	NA	NA	NA	NA	NA	NA	NA	NA	NA	NA	NA	NA	NA	NA	NA	NA	NA	NA	NA	NA	NA	NA	NA	NA	NA	NA	NA	2	1	0	1
NA	NA	NA	NA	NA	NA	NA	NA	NA	NA	NA	NA	NA	NA	NA	NA	NA	NA	NA	NA	NA	NA	NA	NA	NA	NA	NA	NA	NA	NA	NA	NA	NA	NA	NA	NA	NA	NA	NA	NA	NA	NA	NA	NA	NA	NA	2	0	0	0
NA	NA	NA	NA	NA	NA	NA	NA	NA	NA	NA	NA	NA	NA	NA	NA	NA	NA	NA	NA	NA	NA	NA	NA	NA	NA	NA	NA	NA	NA	NA	NA	NA	NA	NA	NA	NA	NA	NA	NA	NA	NA	NA	NA	NA	NA	2	2	1	1
NA	NA	NA	NA	NA	NA	NA	NA	NA	NA	NA	NA	NA	NA	NA	NA	NA	NA	NA	NA	NA	NA	NA	NA	NA	NA	NA	NA	NA	NA	NA	NA	NA	NA	NA	NA	NA	NA	NA	NA	NA	NA	NA	NA	NA	NA	2	2	0	1
NA	NA	NA	NA	NA	NA	NA	NA	NA	NA	NA	NA	NA	NA	NA	NA	NA	NA	NA	NA	NA	NA	NA	NA	NA	NA	NA	NA	NA	NA	NA	NA	NA	NA	NA	NA	NA	NA	NA	NA	NA	NA	NA	NA	NA	NA	2	2	0	1
NA	NA	NA	NA	NA	NA	NA	NA	NA	NA	NA	NA	NA	NA	NA	NA	NA	NA	NA	NA	NA	NA	NA	NA	NA	NA	NA	NA	NA	NA	NA	NA	NA	NA	NA	NA	NA	NA	NA	NA	NA	NA	NA	NA	NA	NA	2	1	0	0
NA	NA	NA	NA	NA	NA	NA	NA	NA	NA	NA	NA	NA	NA	NA	NA	NA	NA	NA	NA	NA	NA	NA	NA	NA	NA	NA	NA	NA	NA	NA	NA	NA	NA	NA	NA	NA	NA	NA	NA	NA	NA	NA	NA	NA	NA	1	2	1	0
NA	NA	NA	NA	NA	NA	NA	NA	NA	NA	NA	NA	NA	NA	NA	NA	NA	NA	NA	NA	NA	NA	NA	NA	NA	NA	NA	NA	NA	NA	NA	NA	NA	NA	NA	NA	NA	NA	NA	NA	NA	NA	NA	NA	NA	NA	2	1	0	0
NA	NA	NA	NA	NA	NA	NA	NA	NA	NA	NA	NA	NA	NA	NA	NA	NA	NA	NA	NA	NA	NA	NA	NA	NA	NA	NA	NA	NA	NA	NA	NA	NA	NA	NA	NA	NA	NA	NA	NA	NA	NA	NA	NA	NA	NA	2	2	0	0
NA	NA	NA	NA	NA	NA	NA	NA	NA	NA	NA	NA	NA	NA	NA	NA	NA	NA	NA	NA	NA	NA	NA	NA	NA	NA	NA	NA	NA	NA	NA	NA	NA	NA	NA	NA	NA	NA	NA	NA	NA	NA	NA	NA	NA	NA	2	2	2	0
NA	NA	NA	NA	NA	NA	NA	NA	NA	NA	NA	NA	NA	NA	NA	NA	NA	NA	NA	NA	NA	NA	NA	NA	NA	NA	NA	NA	NA	NA	NA	NA	NA	NA	NA	NA	NA	NA	NA	NA	NA	NA	NA	NA	NA	NA	2	1	0	1
NA	NA	NA	NA	NA	NA	NA	NA	NA	NA	NA	NA	NA	NA	NA	NA	NA	NA	NA	NA	NA	NA	NA	NA	NA	NA	NA	NA	NA	NA	NA	NA	NA	NA	NA	NA	NA	NA	NA	NA	NA	NA	NA	NA	NA	NA	1	0	0	1
NA	NA	NA	NA	NA	NA	NA	NA	NA	NA	NA	NA	NA	NA	NA	NA	NA	NA	NA	NA	NA	NA	NA	NA	NA	NA	NA	NA	NA	NA	NA	NA	NA	NA	NA	NA	NA	NA	NA	NA	NA	NA	NA	NA	NA	NA	2	2	0	0
NA	NA	NA	NA	NA	NA	NA	NA	NA	NA	NA	NA	NA	NA	NA	NA	NA	NA	NA	NA	NA	NA	NA	NA	NA	NA	NA	NA	NA	NA	NA	NA	NA	NA	NA	NA	NA	NA	NA	NA	NA	NA	NA	NA	NA	NA	NA	NA	NA	NA
NA	NA	NA	NA	NA	NA	NA	NA	NA	NA	NA	NA	NA	NA	NA	NA	NA	NA	NA	NA	NA	NA	NA	NA	NA	NA	NA	NA	NA	NA	NA	NA	NA	NA	NA	NA	NA	NA	NA	NA	NA	NA	NA	NA	NA	NA	2	1	1	1
NA	NA	NA	NA	NA	NA	NA	NA	NA	NA	NA	NA	NA	NA	NA	NA	NA	NA	NA	NA	NA	NA	NA	NA	NA	NA	NA	NA	NA	NA	NA	NA	NA	NA	NA	NA	NA	NA	NA	NA	NA	NA	NA	NA	NA	NA	1	1	0	0
NA	NA	NA	NA	NA	NA	NA	NA	NA	NA	NA	NA	NA	NA	NA	NA	NA	NA	NA	NA	NA	NA	NA	NA	NA	NA	NA	NA	NA	NA	NA	NA	NA	NA	NA	NA	NA	NA	NA	NA	NA	NA	NA	NA	NA	NA	1	1	1	1
NA	NA	NA	NA	NA	NA	NA	NA	NA	NA	NA	NA	NA	NA	NA	NA	NA	NA	NA	NA	NA	NA	NA	NA	NA	NA	NA	NA	NA	NA	NA	NA	NA	NA	NA	NA	NA	NA	NA	NA	NA	NA	NA	NA	NA	NA	NA	NA	NA	NA
NA	NA	NA	NA	NA	NA	NA	NA	NA	NA	NA	NA	NA	NA	NA	NA	NA	NA	NA	NA	NA	NA	NA	NA	NA	NA	NA	NA	NA	NA	NA	NA	NA	NA	NA	NA	NA	NA	NA	NA	NA	NA	NA	NA	NA	NA	2	2	1	1
NA	NA	NA	NA	NA	NA	NA	NA	NA	NA	NA	NA	NA	NA	NA	NA	NA	NA	NA	NA	NA	NA	NA	NA	NA	NA	NA	NA	NA	NA	NA	NA	NA	NA	NA	NA	NA	NA	NA	NA	NA	NA	NA	NA	NA	NA	1	1	0	0
NA	NA	NA	NA	NA	NA	NA	NA	NA	NA	NA	NA	NA	NA	NA	NA	NA	NA	NA	NA	NA	NA	NA	NA	NA	NA	NA	NA	NA	NA	NA	NA	NA	NA	NA	NA	NA	NA	NA	NA	NA	NA	NA	NA	NA	NA	2	2	0	1
NA	NA	NA	NA	NA	NA	NA	NA	NA	NA	NA	NA	NA	NA	NA	NA	NA	NA	NA	NA	NA	NA	NA	NA	NA	NA	NA	NA	NA	NA	NA	NA	NA	NA	NA	NA	NA	NA	NA	NA	NA	NA	NA	NA	NA	NA	1	2	0	1
NA	NA	NA	NA	NA	NA	NA	NA	NA	NA	NA	NA	NA	NA	NA	NA	NA	NA	NA	NA	NA	NA	NA	NA	NA	NA	NA	NA	NA	NA	NA	NA	NA	NA	NA	NA	NA	NA	NA	NA	NA	NA	NA	NA	NA	NA	1	2	0	0
NA	NA	NA	NA	NA	NA	NA	NA	NA	NA	NA	NA	NA	NA	NA	NA	NA	NA	NA	NA	NA	NA	NA	NA	NA	NA	NA	NA	NA	NA	NA	NA	NA	NA	NA	NA	NA	NA	NA	NA	NA	NA	NA	NA	NA	NA	2	2	1	1
NA	NA	NA	NA	NA	NA	NA	NA	NA	NA	NA	NA	NA	NA	NA	NA	NA	NA	NA	NA	NA	NA	NA	NA	NA	NA	NA	NA	NA	NA	NA	NA	NA	NA	NA	NA	NA	NA	NA	NA	NA	NA	NA	NA	NA	NA	2	1	0	1
NA	NA	NA	NA	NA	NA	NA	NA	NA	NA	NA	NA	NA	NA	NA	NA	NA	NA	NA	NA	NA	NA	NA	NA	NA	NA	NA	NA	NA	NA	NA	NA	NA	NA	NA	NA	NA	NA	NA	NA	NA	NA	NA	NA	NA	NA	2	2	0	0
NA	NA	NA	NA	NA	NA	NA	NA	NA	NA	NA	NA	NA	NA	NA	NA	NA	NA	NA	NA	NA	NA	NA	NA	NA	NA	NA	NA	NA	NA	NA	NA	NA	NA	NA	NA	NA	NA	NA	NA	NA	NA	NA	NA	NA	NA	2	2	1	1
NA	NA	NA	NA	NA	NA	NA	NA	NA	NA	NA	NA	NA	NA	NA	NA	NA	NA	NA	NA	NA	NA	NA	NA	NA	NA	NA	NA	NA	NA	NA	NA	NA	NA	NA	NA	NA	NA	NA	NA	NA	NA	NA	NA	NA	NA	2	2	0	0
NA	NA	NA	NA	NA	NA	NA	NA	NA	NA	NA	NA	NA	NA	NA	NA	NA	NA	NA	NA	NA	NA	NA	NA	NA	NA	NA	NA	NA	NA	NA	NA	NA	NA	NA	NA	NA	NA	NA	NA	NA	NA	NA	NA	NA	NA	2	1	0	0
NA	NA	NA	NA	NA	NA	NA	NA	NA	NA	NA	NA	NA	NA	NA	NA	NA	NA	NA	NA	NA	NA	NA	NA	NA	NA	NA	NA	NA	NA	NA	NA	NA	NA	NA	NA	NA	NA	NA	NA	NA	NA	NA	NA	NA	NA	1	2	0	1
NA	NA	NA	NA	NA	NA	NA	NA	NA	NA	NA	NA	NA	NA	NA	NA	NA	NA	NA	NA	NA	NA	NA	NA	NA	NA	NA	NA	NA	NA	NA	NA	NA	NA	NA	NA	NA	NA	NA	NA	NA	NA	NA	NA	NA	NA	2	2	1	0
NA	NA	NA	NA	NA	NA	NA	NA	NA	NA	NA	NA	NA	NA	NA	NA	NA	NA	NA	NA	NA	NA	NA	NA	NA	NA	NA	NA	NA	NA	NA	NA	NA	NA	NA	NA	NA	NA	NA	NA	NA	NA	NA	NA	NA	NA	2	2	1	1
NA	NA	NA	NA	NA	NA	NA	NA	NA	NA	NA	NA	NA	NA	NA	NA	NA	NA	NA	NA	NA	NA	NA	NA	NA	NA	NA	NA	NA	NA	NA	NA	NA	NA	NA	NA	NA	NA	NA	NA	NA	NA	NA	NA	NA	NA	1	2	1	1
NA	NA	NA	NA	NA	NA	NA	NA	NA	NA	NA	NA	NA	NA	NA	NA	NA	NA	NA	NA	NA	NA	NA	NA	NA	NA	NA	NA	NA	NA	NA	NA	NA	NA	NA	NA	NA	NA	NA	NA	NA	NA	NA	NA	NA	NA	2	1	0	0
NA	NA	NA	NA	NA	NA	NA	NA	NA	NA	NA	NA	NA	NA	NA	NA	NA	NA	NA	NA	NA	NA	NA	NA	NA	NA	NA	NA	NA	NA	NA	NA	NA	NA	NA	NA	NA	NA	NA	NA	NA	NA	NA	NA	NA	NA	2	2	1	0
NA	NA	NA	NA	NA	NA	NA	NA	NA	NA	NA	NA	NA	NA	NA	NA	NA	NA	NA	NA	NA	NA	NA	NA	NA	NA	NA	NA	NA	NA	NA	NA	NA	NA	NA	NA	NA	NA	NA	NA	NA	NA	NA	NA	NA	NA	2	1	2	0
NA	NA	NA	NA	NA	NA	NA	NA	NA	NA	NA	NA	NA	NA	NA	NA	NA	NA	NA	NA	NA	NA	NA	NA	NA	NA	NA	NA	NA	NA	NA	NA	NA	NA	NA	NA	NA	NA	NA	NA	NA	NA	NA	NA	NA	NA	2	2	0	1
NA	NA	NA	NA	NA	NA	NA	NA	NA	NA	NA	NA	NA	NA	NA	NA	NA	NA	NA	NA	NA	NA	NA	NA	NA	NA	NA	NA	NA	NA	NA	NA	NA	NA	NA	NA	NA	NA	NA	NA	NA	NA	NA	NA	NA	NA	2	2	1	0
NA	NA	NA	NA	NA	NA	NA	NA	NA	NA	NA	NA	NA	NA	NA	NA	NA	NA	NA	NA	NA	NA	NA	NA	NA	NA	NA	NA	NA	NA	NA	NA	NA	NA	NA	NA	NA	NA	NA	NA	NA	NA	NA	NA	NA	NA	2	1	0	2
NA	NA	NA	NA	NA	NA	NA	NA	NA	NA	NA	NA	NA	NA	NA	NA	NA	NA	NA	NA	NA	NA	NA	NA	NA	NA	NA	NA	NA	NA	NA	NA	NA	NA	NA	NA	NA	NA	NA	NA	NA	NA	NA	NA	NA	NA	1	2	1	1
NA	NA	NA	NA	NA	NA	NA	NA	NA	NA	NA	NA	NA	NA	NA	NA	NA	NA	NA	NA	NA	NA	NA	NA	NA	NA	NA	NA	NA	NA	NA	NA	NA	NA	NA	NA	NA	NA	NA	NA	NA	NA	NA	NA	NA	NA	2	1	1	0
NA	NA	NA	NA	NA	NA	NA	NA	NA	NA	NA	NA	NA	NA	NA	NA	NA	NA	NA	NA	NA	NA	NA	NA	NA	NA	NA	NA	NA	NA	NA	NA	NA	NA	NA	NA	NA	NA	NA	NA	NA	NA	NA	NA	NA	NA	2	2	0	0
NA	NA	NA	NA	NA	NA	NA	NA	NA	NA	NA	NA	NA	NA	NA	NA	NA	NA	NA	NA	NA	NA	NA	NA	NA	NA	NA	NA	NA	NA	NA	NA	NA	NA	NA	NA	NA	NA	NA	NA	NA	NA	NA	NA	NA	NA	2	2	0	0
NA	NA	NA	NA	NA	NA	NA	NA	NA	NA	NA	NA	NA	NA	NA	NA	NA	NA	NA	NA	NA	NA	NA	NA	NA	NA	NA	NA	NA	NA	NA	NA	NA	NA	NA	NA	NA	NA	NA	NA	NA	NA	NA	NA	NA	NA	2	2	0	0
NA	NA	NA	NA	NA	NA	NA	NA	NA	NA	NA	NA	NA	NA	NA	NA	NA	NA	NA	NA	NA	NA	NA	NA	NA	NA	NA	NA	NA	NA	NA	NA	NA	NA	NA	NA	NA	NA	NA	NA	NA	NA	NA	NA	NA	NA	1	2	1	0
NA	NA	NA	NA	NA	NA	NA	NA	NA	NA	NA	NA	NA	NA	NA	NA	NA	NA	NA	NA	NA	NA	NA	NA	NA	NA	NA	NA	NA	NA	NA	NA	NA	NA	NA	NA	NA	NA	NA	NA	NA	NA	NA	NA	NA	NA	2	2	0	1
NA	NA	NA	NA	NA	NA	NA	NA	NA	NA	NA	NA	NA	NA	NA	NA	NA	NA	NA	NA	NA	NA	NA	NA	NA	NA	NA	NA	NA	NA	NA	NA	NA	NA	NA	NA	NA	NA	NA	NA	NA	NA	NA	NA	NA	NA	1	2	1	0
NA	NA	NA	NA	NA	NA	NA	NA	NA	NA	NA	NA	NA	NA	NA	NA	NA	NA	NA	NA	NA	NA	NA	NA	NA	NA	NA	NA	NA	NA	NA	NA	NA	NA	NA	NA	NA	NA	NA	NA	NA	NA	NA	NA	NA	NA	2	1	0	0
NA	NA	NA	NA	NA	NA	NA	NA	NA	NA	NA	NA	NA	NA	NA	NA	NA	NA	NA	NA	NA	NA	NA	NA	NA	NA	NA	NA	NA	NA	NA	NA	NA	NA	NA	NA	NA	NA	NA	NA	NA	NA	NA	NA	NA	NA	2	2	0	0
NA	NA	NA	NA	NA	NA	NA	NA	NA	NA	NA	NA	NA	NA	NA	NA	NA	NA	NA	NA	NA	NA	NA	NA	NA	NA	NA	NA	NA	NA	NA	NA	NA	NA	NA	NA	NA	NA	NA	NA	NA	NA	NA	NA	NA	NA	1	0	1	1
NA	NA	NA	NA	NA	NA	NA	NA	NA	NA	NA	NA	NA	NA	NA	NA	NA	NA	NA	NA	NA	NA	NA	NA	NA	NA	NA	NA	NA	NA	NA	NA	NA	NA	NA	NA	NA	NA	NA	NA	NA	NA	NA	NA	NA	NA	2	2	0	1
NA	NA	NA	NA	NA	NA	NA	NA	NA	NA	NA	NA	NA	NA	NA	NA	NA	NA	NA	NA	NA	NA	NA	NA	NA	NA	NA	NA	NA	NA	NA	NA	NA	NA	NA	NA	NA	NA	NA	NA	NA	NA	NA	NA	NA	NA	1	2	0	0
NA	NA	NA	NA	NA	NA	NA	NA	NA	NA	NA	NA	NA	NA	NA	NA	NA	NA	NA	NA	NA	NA	NA	NA	NA	NA	NA	NA	NA	NA	NA	NA	NA	NA	NA	NA	NA	NA	NA	NA	NA	NA	NA	NA	NA	NA	0	2	1	0
NA	NA	NA	NA	NA	NA	NA	NA	NA	NA	NA	NA	NA	NA	NA	NA	NA	NA	NA	NA	NA	NA	NA	NA	NA	NA	NA	NA	NA	NA	NA	NA	NA	NA	NA	NA	NA	NA	NA	NA	NA	NA	NA	NA	NA	NA	2	1	2	1
NA	NA	NA	NA	NA	NA	NA	NA	NA	NA	NA	NA	NA	NA	NA	NA	NA	NA	NA	NA	NA	NA	NA	NA	NA	NA	NA	NA	NA	NA	NA	NA	NA	NA	NA	NA	NA	NA	NA	NA	NA	NA	NA	NA	NA	NA	2	2	0	1
NA	NA	NA	NA	NA	NA	NA	NA	NA	NA	NA	NA	NA	NA	NA	NA	NA	NA	NA	NA	NA	NA	NA	NA	NA	NA	NA	NA	NA	NA	NA	NA	NA	NA	NA	NA	NA	NA	NA	NA	NA	NA	NA	NA	NA	NA	2	2	0	0
NA	NA	NA	NA	NA	NA	NA	NA	NA	NA	NA	NA	NA	NA	NA	NA	NA	NA	NA	NA	NA	NA	NA	NA	NA	NA	NA	NA	NA	NA	NA	NA	NA	NA	NA	NA	NA	NA	NA	NA	NA	NA	NA	NA	NA	NA	1	0	0	0
NA	NA	NA	NA	NA	NA	NA	NA	NA	NA	NA	NA	NA	NA	NA	NA	NA	NA	NA	NA	NA	NA	NA	NA	NA	NA	NA	NA	NA	NA	NA	NA	NA	NA	NA	NA	NA	NA	NA	NA	NA	NA	NA	NA	NA	NA	2	2	0	0
NA	NA	NA	NA	NA	NA	NA	NA	NA	NA	NA	NA	NA	NA	NA	NA	NA	NA	NA	NA	NA	NA	NA	NA	NA	NA	NA	NA	NA	NA	NA	NA	NA	NA	NA	NA	NA	NA	NA	NA	NA	NA	NA	NA	NA	NA	2	1	1	0
NA	NA	NA	NA	NA	NA	NA	NA	NA	NA	NA	NA	NA	NA	NA	NA	NA	NA	NA	NA	NA	NA	NA	NA	NA	NA	NA	NA	NA	NA	NA	NA	NA	NA	NA	NA	NA	NA	NA	NA	NA	NA	NA	NA	NA	NA	1	2	2	0
NA	NA	NA	NA	NA	NA	NA	NA	NA	NA	NA	NA	NA	NA	NA	NA	NA	NA	NA	NA	NA	NA	NA	NA	NA	NA	NA	NA	NA	NA	NA	NA	NA	NA	NA	NA	NA	NA	NA	NA	NA	NA	NA	NA	NA	NA	2	2	1	0
NA	NA	NA	NA	NA	NA	NA	NA	NA	NA	NA	NA	NA	NA	NA	NA	NA	NA	NA	NA	NA	NA	NA	NA	NA	NA	NA	NA	NA	NA	NA	NA	NA	NA	NA	NA	NA	NA	NA	NA	NA	NA	NA	NA	NA	NA	2	0	0	1
NA	NA	NA	NA	NA	NA	NA	NA	NA	NA	NA	NA	NA	NA	NA	NA	NA	NA	NA	NA	NA	NA	NA	NA	NA	NA	NA	NA	NA	NA	NA	NA	NA	NA	NA	NA	NA	NA	NA	NA	NA	NA	NA	NA	NA	NA	2	0	1	1
NA	NA	NA	NA	NA	NA	NA	NA	NA	NA	NA	NA	NA	NA	NA	NA	NA	NA	NA	NA	NA	NA	NA	NA	NA	NA	NA	NA	NA	NA	NA	NA	NA	NA	NA	NA	NA	NA	NA	NA	NA	NA	NA	NA	NA	NA	2	2	1	1
NA	NA	NA	NA	NA	NA	NA	NA	NA	NA	NA	NA	NA	NA	NA	NA	NA	NA	NA	NA	NA	NA	NA	NA	NA	NA	NA	NA	NA	NA	NA	NA	NA	NA	NA	NA	NA	NA	NA	NA	NA	NA	NA	NA	NA	NA	2	2	0	0
NA	NA	NA	NA	NA	NA	NA	NA	NA	NA	NA	NA	NA	NA	NA	NA	NA	NA	NA	NA	NA	NA	NA	NA	NA	NA	NA	NA	NA	NA	NA	NA	NA	NA	NA	NA	NA	NA	NA	NA	NA	NA	NA	NA	NA	NA	NA	NA	NA	NA
NA	NA	NA	NA	NA	NA	NA	NA	NA	NA	NA	NA	NA	NA	NA	NA	NA	NA	NA	NA	NA	NA	NA	NA	NA	NA	NA	NA	NA	NA	NA	NA	NA	NA	NA	NA	NA	NA	NA	NA	NA	NA	NA	NA	NA	NA	1	1	2	1
NA	NA	NA	NA	NA	NA	NA	NA	NA	NA	NA	NA	NA	NA	NA	NA	NA	NA	NA	NA	NA	NA	NA	NA	NA	NA	NA	NA	NA	NA	NA	NA	NA	NA	NA	NA	NA	NA	NA	NA	NA	NA	NA	NA	NA	NA	1	2	1	1
NA	NA	NA	NA	NA	NA	NA	NA	NA	NA	NA	NA	NA	NA	NA	NA	NA	NA	NA	NA	NA	NA	NA	NA	NA	NA	NA	NA	NA	NA	NA	NA	NA	NA	NA	NA	NA	NA	NA	NA	NA	NA	NA	NA	NA	NA	1	0	1	1
NA	NA	NA	NA	NA	NA	NA	NA	NA	NA	NA	NA	NA	NA	NA	NA	NA	NA	NA	NA	NA	NA	NA	NA	NA	NA	NA	NA	NA	NA	NA	NA	NA	NA	NA	NA	NA	NA	NA	NA	NA	NA	NA	NA	NA	NA	2	1	1	0
NA	NA	NA	NA	NA	NA	NA	NA	NA	NA	NA	NA	NA	NA	NA	NA	NA	NA	NA	NA	NA	NA	NA	NA	NA	NA	NA	NA	NA	NA	NA	NA	NA	NA	NA	NA	NA	NA	NA	NA	NA	NA	NA	NA	NA	NA	2	1	0	0
NA	NA	NA	NA	NA	NA	NA	NA	NA	NA	NA	NA	NA	NA	NA	NA	NA	NA	NA	NA	NA	NA	NA	NA	NA	NA	NA	NA	NA	NA	NA	NA	NA	NA	NA	NA	NA	NA	NA	NA	NA	NA	NA	NA	NA	NA	2	2	0	0
NA	NA	NA	NA	NA	NA	NA	NA	NA	NA	NA	NA	NA	NA	NA	NA	NA	NA	NA	NA	NA	NA	NA	NA	NA	NA	NA	NA	NA	NA	NA	NA	NA	NA	NA	NA	NA	NA	NA	NA	NA	NA	NA	NA	NA	NA	1	1	0	0
NA	NA	NA	NA	NA	NA	NA	NA	NA	NA	NA	NA	NA	NA	NA	NA	NA	NA	NA	NA	NA	NA	NA	NA	NA	NA	NA	NA	NA	NA	NA	NA	NA	NA	NA	NA	NA	NA	NA	NA	NA	NA	NA	NA	NA	NA	1	2	2	1
NA	NA	NA	NA	NA	NA	NA	NA	NA	NA	NA	NA	NA	NA	NA	NA	NA	NA	NA	NA	NA	NA	NA	NA	NA	NA	NA	NA	NA	NA	NA	NA	NA	NA	NA	NA	NA	NA	NA	NA	NA	NA	NA	NA	NA	NA	2	2	1	0
NA	NA	NA	NA	NA	NA	NA	NA	NA	NA	NA	NA	NA	NA	NA	NA	NA	NA	NA	NA	NA	NA	NA	NA	NA	NA	NA	NA	NA	NA	NA	NA	NA	NA	NA	NA	NA	NA	NA	NA	NA	NA	NA	NA	NA	NA	2	1	0	0
NA	NA	NA	NA	NA	NA	NA	NA	NA	NA	NA	NA	NA	NA	NA	NA	NA	NA	NA	NA	NA	NA	NA	NA	NA	NA	NA	NA	NA	NA	NA	NA	NA	NA	NA	NA	NA	NA	NA	NA	NA	NA	NA	NA	NA	NA	2	1	0	0
NA	NA	NA	NA	NA	NA	NA	NA	NA	NA	NA	NA	NA	NA	NA	NA	NA	NA	NA	NA	NA	NA	NA	NA	NA	NA	NA	NA	NA	NA	NA	NA	NA	NA	NA	NA	NA	NA	NA	NA	NA	NA	NA	NA	NA	NA	1	1	0	2
NA	NA	NA	NA	NA	NA	NA	NA	NA	NA	NA	NA	NA	NA	NA	NA	NA	NA	NA	NA	NA	NA	NA	NA	NA	NA	NA	NA	NA	NA	NA	NA	NA	NA	NA	NA	NA	NA	NA	NA	NA	NA	NA	NA	NA	NA	0	2	1	0
NA	NA	NA	NA	NA	NA	NA	NA	NA	NA	NA	NA	NA	NA	NA	NA	NA	NA	NA	NA	NA	NA	NA	NA	NA	NA	NA	NA	NA	NA	NA	NA	NA	NA	NA	NA	NA	NA	NA	NA	NA	NA	NA	NA	NA	NA	1	2	0	1
NA	NA	NA	NA	NA	NA	NA	NA	NA	NA	NA	NA	NA	NA	NA	NA	NA	NA	NA	NA	NA	NA	NA	NA	NA	NA	NA	NA	NA	NA	NA	NA	NA	NA	NA	NA	NA	NA	NA	NA	NA	NA	NA	NA	NA	NA	2	1	0	0
NA	NA	NA	NA	NA	NA	NA	NA	NA	NA	NA	NA	NA	NA	NA	NA	NA	NA	NA	NA	NA	NA	NA	NA	NA	NA	NA	NA	NA	NA	NA	NA	NA	NA	NA	NA	NA	NA	NA	NA	NA	NA	NA	NA	NA	NA	2	1	1	0
NA	NA	NA	NA	NA	NA	NA	NA	NA	NA	NA	NA	NA	NA	NA	NA	NA	NA	NA	NA	NA	NA	NA	NA	NA	NA	NA	NA	NA	NA	NA	NA	NA	NA	NA	NA	NA	NA	NA	NA	NA	NA	NA	NA	NA	NA	1	1	0	1
NA	NA	NA	NA	NA	NA	NA	NA	NA	NA	NA	NA	NA	NA	NA	NA	NA	NA	NA	NA	NA	NA	NA	NA	NA	NA	NA	NA	NA	NA	NA	NA	NA	NA	NA	NA	NA	NA	NA	NA	NA	NA	NA	NA	NA	NA	2	1	1	0
NA	NA	NA	NA	NA	NA	NA	NA	NA	NA	NA	NA	NA	NA	NA	NA	NA	NA	NA	NA	NA	NA	NA	NA	NA	NA	NA	NA	NA	NA	NA	NA	NA	NA	NA	NA	NA	NA	NA	NA	NA	NA	NA	NA	NA	NA	2	2	1	0
NA	NA	NA	NA	NA	NA	NA	NA	NA	NA	NA	NA	NA	NA	NA	NA	NA	NA	NA	NA	NA	NA	NA	NA	NA	NA	NA	NA	NA	NA	NA	NA	NA	NA	NA	NA	NA	NA	NA	NA	NA	NA	NA	NA	NA	NA	2	2	1	0
NA	NA	NA	NA	NA	NA	NA	NA	NA	NA	NA	NA	NA	NA	NA	NA	NA	NA	NA	NA	NA	NA	NA	NA	NA	NA	NA	NA	NA	NA	NA	NA	NA	NA	NA	NA	NA	NA	NA	NA	NA	NA	NA	NA	NA	NA	2	1	0	1
NA	NA	NA	NA	NA	NA	NA	NA	NA	NA	NA	NA	NA	NA	NA	NA	NA	NA	NA	NA	NA	NA	NA	NA	NA	NA	NA	NA	NA	NA	NA	NA	NA	NA	NA	NA	NA	NA	NA	NA	NA	NA	NA	NA	NA	NA	1	1	1	2
NA	NA	NA	NA	NA	NA	NA	NA	NA	NA	NA	NA	NA	NA	NA	NA	NA	NA	NA	NA	NA	NA	NA	NA	NA	NA	NA	NA	NA	NA	NA	NA	NA	NA	NA	NA	NA	NA	NA	NA	NA	NA	NA	NA	NA	NA	2	1	0	0
NA	NA	NA	NA	NA	NA	NA	NA	NA	NA	NA	NA	NA	NA	NA	NA	NA	NA	NA	NA	NA	NA	NA	NA	NA	NA	NA	NA	NA	NA	NA	NA	NA	NA	NA	NA	NA	NA	NA	NA	NA	NA	NA	NA	NA	NA	2	1	0	1
NA	NA	NA	NA	NA	NA	NA	NA	NA	NA	NA	NA	NA	NA	NA	NA	NA	NA	NA	NA	NA	NA	NA	NA	NA	NA	NA	NA	NA	NA	NA	NA	NA	NA	NA	NA	NA	NA	NA	NA	NA	NA	NA	NA	NA	NA	2	2	0	0
NA	NA	NA	NA	NA	NA	NA	NA	NA	NA	NA	NA	NA	NA	NA	NA	NA	NA	NA	NA	NA	NA	NA	NA	NA	NA	NA	NA	NA	NA	NA	NA	NA	NA	NA	NA	NA	NA	NA	NA	NA	NA	NA	NA	NA	NA	2	2	1	1
NA	NA	NA	NA	NA	NA	NA	NA	NA	NA	NA	NA	NA	NA	NA	NA	NA	NA	NA	NA	NA	NA	NA	NA	NA	NA	NA	NA	NA	NA	NA	NA	NA	NA	NA	NA	NA	NA	NA	NA	NA	NA	NA	NA	NA	NA	2	1	0	1
NA	NA	NA	NA	NA	NA	NA	NA	NA	NA	NA	NA	NA	NA	NA	NA	NA	NA	NA	NA	NA	NA	NA	NA	NA	NA	NA	NA	NA	NA	NA	NA	NA	NA	NA	NA	NA	NA	NA	NA	NA	NA	NA	NA	NA	NA	2	2	0	1
NA	NA	NA	NA	NA	NA	NA	NA	NA	NA	NA	NA	NA	NA	NA	NA	NA	NA	NA	NA	NA	NA	NA	NA	NA	NA	NA	NA	NA	NA	NA	NA	NA	NA	NA	NA	NA	NA	NA	NA	NA	NA	NA	NA	NA	NA	2	2	1	0
NA	NA	NA	NA	NA	NA	NA	NA	NA	NA	NA	NA	NA	NA	NA	NA	NA	NA	NA	NA	NA	NA	NA	NA	NA	NA	NA	NA	NA	NA	NA	NA	NA	NA	NA	NA	NA	NA	NA	NA	NA	NA	NA	NA	NA	NA	NA	NA	NA	NA
NA	NA	NA	NA	NA	NA	NA	NA	NA	NA	NA	NA	NA	NA	NA	NA	NA	NA	NA	NA	NA	NA	NA	NA	NA	NA	NA	NA	NA	NA	NA	NA	NA	NA	NA	NA	NA	NA	NA	NA	NA	NA	NA	NA	NA	NA	2	1	0	0
NA	NA	NA	NA	NA	NA	NA	NA	NA	NA	NA	NA	NA	NA	NA	NA	NA	NA	NA	NA	NA	NA	NA	NA	NA	NA	NA	NA	NA	NA	NA	NA	NA	NA	NA	NA	NA	NA	NA	NA	NA	NA	NA	NA	NA	NA	2	1	0	1
NA	NA	NA	NA	NA	NA	NA	NA	NA	NA	NA	NA	NA	NA	NA	NA	NA	NA	NA	NA	NA	NA	NA	NA	NA	NA	NA	NA	NA	NA	NA	NA	NA	NA	NA	NA	NA	NA	NA	NA	NA	NA	NA	NA	NA	NA	2	2	0	1
NA	NA	NA	NA	NA	NA	NA	NA	NA	NA	NA	NA	NA	NA	NA	NA	NA	NA	NA	NA	NA	NA	NA	NA	NA	NA	NA	NA	NA	NA	NA	NA	NA	NA	NA	NA	NA	NA	NA	NA	NA	NA	NA	NA	NA	NA	1	1	1	1
NA	NA	NA	NA	NA	NA	NA	NA	NA	NA	NA	NA	NA	NA	NA	NA	NA	NA	NA	NA	NA	NA	NA	NA	NA	NA	NA	NA	NA	NA	NA	NA	NA	NA	NA	NA	NA	NA	NA	NA	NA	NA	NA	NA	NA	NA	2	2	0	1
NA	NA	NA	NA	NA	NA	NA	NA	NA	NA	NA	NA	NA	NA	NA	NA	NA	NA	NA	NA	NA	NA	NA	NA	NA	NA	NA	NA	NA	NA	NA	NA	NA	NA	NA	NA	NA	NA	NA	NA	NA	NA	NA	NA	NA	NA	2	1	1	0
NA	NA	NA	NA	NA	NA	NA	NA	NA	NA	NA	NA	NA	NA	NA	NA	NA	NA	NA	NA	NA	NA	NA	NA	NA	NA	NA	NA	NA	NA	NA	NA	NA	NA	NA	NA	NA	NA	NA	NA	NA	NA	NA	NA	NA	NA	1	1	0	0
NA	NA	NA	NA	NA	NA	NA	NA	NA	NA	NA	NA	NA	NA	NA	NA	NA	NA	NA	NA	NA	NA	NA	NA	NA	NA	NA	NA	NA	NA	NA	NA	NA	NA	NA	NA	NA	NA	NA	NA	NA	NA	NA	NA	NA	NA	1	2	0	0
NA	NA	NA	NA	NA	NA	NA	NA	NA	NA	NA	NA	NA	NA	NA	NA	NA	NA	NA	NA	NA	NA	NA	NA	NA	NA	NA	NA	NA	NA	NA	NA	NA	NA	NA	NA	NA	NA	NA	NA	NA	NA	NA	NA	NA	NA	2	2	1	1
NA	NA	NA	NA	NA	NA	NA	NA	NA	NA	NA	NA	NA	NA	NA	NA	NA	NA	NA	NA	NA	NA	NA	NA	NA	NA	NA	NA	NA	NA	NA	NA	NA	NA	NA	NA	NA	NA	NA	NA	NA	NA	NA	NA	NA	NA	NA	NA	NA	NA
NA	NA	NA	NA	NA	NA	NA	NA	NA	NA	NA	NA	NA	NA	NA	NA	NA	NA	NA	NA	NA	NA	NA	NA	NA	NA	NA	NA	NA	NA	NA	NA	NA	NA	NA	NA	NA	NA	NA	NA	NA	NA	NA	NA	NA	NA	1	2	0	1
NA	NA	NA	NA	NA	NA	NA	NA	NA	NA	NA	NA	NA	NA	NA	NA	NA	NA	NA	NA	NA	NA	NA	NA	NA	NA	NA	NA	NA	NA	NA	NA	NA	NA	NA	NA	NA	NA	NA	NA	NA	NA	NA	NA	NA	NA	2	1	2	0
NA	NA	NA	NA	NA	NA	NA	NA	NA	NA	NA	NA	NA	NA	NA	NA	NA	NA	NA	NA	NA	NA	NA	NA	NA	NA	NA	NA	NA	NA	NA	NA	NA	NA	NA	NA	NA	NA	NA	NA	NA	NA	NA	NA	NA	NA	2	1	0	0
NA	NA	NA	NA	NA	NA	NA	NA	NA	NA	NA	NA	NA	NA	NA	NA	NA	NA	NA	NA	NA	NA	NA	NA	NA	NA	NA	NA	NA	NA	NA	NA	NA	NA	NA	NA	NA	NA	NA	NA	NA	NA	NA	NA	NA	NA	2	2	0	1
NA	NA	NA	NA	NA	NA	NA	NA	NA	NA	NA	NA	NA	NA	NA	NA	NA	NA	NA	NA	NA	NA	NA	NA	NA	NA	NA	NA	NA	NA	NA	NA	NA	NA	NA	NA	NA	NA	NA	NA	NA	NA	NA	NA	NA	NA	2	1	1	1
NA	NA	NA	NA	NA	NA	NA	NA	NA	NA	NA	NA	NA	NA	NA	NA	NA	NA	NA	NA	NA	NA	NA	NA	NA	NA	NA	NA	NA	NA	NA	NA	NA	NA	NA	NA	NA	NA	NA	NA	NA	NA	NA	NA	NA	NA	1	2	1	1
NA	NA	NA	NA	NA	NA	NA	NA	NA	NA	NA	NA	NA	NA	NA	NA	NA	NA	NA	NA	NA	NA	NA	NA	NA	NA	NA	NA	NA	NA	NA	NA	NA	NA	NA	NA	NA	NA	NA	NA	NA	NA	NA	NA	NA	NA	2	2	2	0
NA	NA	NA	NA	NA	NA	NA	NA	NA	NA	NA	NA	NA	NA	NA	NA	NA	NA	NA	NA	NA	NA	NA	NA	NA	NA	NA	NA	NA	NA	NA	NA	NA	NA	NA	NA	NA	NA	NA	NA	NA	NA	NA	NA	NA	NA	2	2	1	2
NA	NA	NA	NA	NA	NA	NA	NA	NA	NA	NA	NA	NA	NA	NA	NA	NA	NA	NA	NA	NA	NA	NA	NA	NA	NA	NA	NA	NA	NA	NA	NA	NA	NA	NA	NA	NA	NA	NA	NA	NA	NA	NA	NA	NA	NA	2	0	1	2
NA	NA	NA	NA	NA	NA	NA	NA	NA	NA	NA	NA	NA	NA	NA	NA	NA	NA	NA	NA	NA	NA	NA	NA	NA	NA	NA	NA	NA	NA	NA	NA	NA	NA	NA	NA	NA	NA	NA	NA	NA	NA	NA	NA	NA	NA	2	0	1	0
NA	NA	NA	NA	NA	NA	NA	NA	NA	NA	NA	NA	NA	NA	NA	NA	NA	NA	NA	NA	NA	NA	NA	NA	NA	NA	NA	NA	NA	NA	NA	NA	NA	NA	NA	NA	NA	NA	NA	NA	NA	NA	NA	NA	NA	NA	2	0	2	1
NA	NA	NA	NA	NA	NA	NA	NA	NA	NA	NA	NA	NA	NA	NA	NA	NA	NA	NA	NA	NA	NA	NA	NA	NA	NA	NA	NA	NA	NA	NA	NA	NA	NA	NA	NA	NA	NA	NA	NA	NA	NA	NA	NA	NA	NA	2	1	2	1
NA	NA	NA	NA	NA	NA	NA	NA	NA	NA	NA	NA	NA	NA	NA	NA	NA	NA	NA	NA	NA	NA	NA	NA	NA	NA	NA	NA	NA	NA	NA	NA	NA	NA	NA	NA	NA	NA	NA	NA	NA	NA	NA	NA	NA	NA	2	1	1	1
NA	NA	NA	NA	NA	NA	NA	NA	NA	NA	NA	NA	NA	NA	NA	NA	NA	NA	NA	NA	NA	NA	NA	NA	NA	NA	NA	NA	NA	NA	NA	NA	NA	NA	NA	NA	NA	NA	NA	NA	NA	NA	NA	NA	NA	NA	1	2	0	0
NA	NA	NA	NA	NA	NA	NA	NA	NA	NA	NA	NA	NA	NA	NA	NA	NA	NA	NA	NA	NA	NA	NA	NA	NA	NA	NA	NA	NA	NA	NA	NA	NA	NA	NA	NA	NA	NA	NA	NA	NA	NA	NA	NA	NA	NA	2	1	0	0
NA	NA	NA	NA	NA	NA	NA	NA	NA	NA	NA	NA	NA	NA	NA	NA	NA	NA	NA	NA	NA	NA	NA	NA	NA	NA	NA	NA	NA	NA	NA	NA	NA	NA	NA	NA	NA	NA	NA	NA	NA	NA	NA	NA	NA	NA	2	2	1	0
NA	NA	NA	NA	NA	NA	NA	NA	NA	NA	NA	NA	NA	NA	NA	NA	NA	NA	NA	NA	NA	NA	NA	NA	NA	NA	NA	NA	NA	NA	NA	NA	NA	NA	NA	NA	NA	NA	NA	NA	NA	NA	NA	NA	NA	NA	2	1	0	0
NA	NA	NA	NA	NA	NA	NA	NA	NA	NA	NA	NA	NA	NA	NA	NA	NA	NA	NA	NA	NA	NA	NA	NA	NA	NA	NA	NA	NA	NA	NA	NA	NA	NA	NA	NA	NA	NA	NA	NA	NA	NA	NA	NA	NA	NA	2	1	0	1
NA	NA	NA	NA	NA	NA	NA	NA	NA	NA	NA	NA	NA	NA	NA	NA	NA	NA	NA	NA	NA	NA	NA	NA	NA	NA	NA	NA	NA	NA	NA	NA	NA	NA	NA	NA	NA	NA	NA	NA	NA	NA	NA	NA	NA	NA	2	0	0	0
NA	NA	NA	NA	NA	NA	NA	NA	NA	NA	NA	NA	NA	NA	NA	NA	NA	NA	NA	NA	NA	NA	NA	NA	NA	NA	NA	NA	NA	NA	NA	NA	NA	NA	NA	NA	NA	NA	NA	NA	NA	NA	NA	NA	NA	NA	1	0	0	1
NA	NA	NA	NA	NA	NA	NA	NA	NA	NA	NA	NA	NA	NA	NA	NA	NA	NA	NA	NA	NA	NA	NA	NA	NA	NA	NA	NA	NA	NA	NA	NA	NA	NA	NA	NA	NA	NA	NA	NA	NA	NA	NA	NA	NA	NA	2	1	1	0
NA	NA	NA	NA	NA	NA	NA	NA	NA	NA	NA	NA	NA	NA	NA	NA	NA	NA	NA	NA	NA	NA	NA	NA	NA	NA	NA	NA	NA	NA	NA	NA	NA	NA	NA	NA	NA	NA	NA	NA	NA	NA	NA	NA	NA	NA	2	2	0	0
NA	NA	NA	NA	NA	NA	NA	NA	NA	NA	NA	NA	NA	NA	NA	NA	NA	NA	NA	NA	NA	NA	NA	NA	NA	NA	NA	NA	NA	NA	NA	NA	NA	NA	NA	NA	NA	NA	NA	NA	NA	NA	NA	NA	NA	NA	2	2	0	1
NA	NA	NA	NA	NA	NA	NA	NA	NA	NA	NA	NA	NA	NA	NA	NA	NA	NA	NA	NA	NA	NA	NA	NA	NA	NA	NA	NA	NA	NA	NA	NA	NA	NA	NA	NA	NA	NA	NA	NA	NA	NA	NA	NA	NA	NA	1	0	1	0
NA	NA	NA	NA	NA	NA	NA	NA	NA	NA	NA	NA	NA	NA	NA	NA	NA	NA	NA	NA	NA	NA	NA	NA	NA	NA	NA	NA	NA	NA	NA	NA	NA	NA	NA	NA	NA	NA	NA	NA	NA	NA	NA	NA	NA	NA	2	0	0	0
NA	NA	NA	NA	NA	NA	NA	NA	NA	NA	NA	NA	NA	NA	NA	NA	NA	NA	NA	NA	NA	NA	NA	NA	NA	NA	NA	NA	NA	NA	NA	NA	NA	NA	NA	NA	NA	NA	NA	NA	NA	NA	NA	NA	NA	NA	2	2	1	0
NA	NA	NA	NA	NA	NA	NA	NA	NA	NA	NA	NA	NA	NA	NA	NA	NA	NA	NA	NA	NA	NA	NA	NA	NA	NA	NA	NA	NA	NA	NA	NA	NA	NA	NA	NA	NA	NA	NA	NA	NA	NA	NA	NA	NA	NA	0	2	1	1
NA	NA	NA	NA	NA	NA	NA	NA	NA	NA	NA	NA	NA	NA	NA	NA	NA	NA	NA	NA	NA	NA	NA	NA	NA	NA	NA	NA	NA	NA	NA	NA	NA	NA	NA	NA	NA	NA	NA	NA	NA	NA	NA	NA	NA	NA	1	1	1	0
NA	NA	NA	NA	NA	NA	NA	NA	NA	NA	NA	NA	NA	NA	NA	NA	NA	NA	NA	NA	NA	NA	NA	NA	NA	NA	NA	NA	NA	NA	NA	NA	NA	NA	NA	NA	NA	NA	NA	NA	NA	NA	NA	NA	NA	NA	2	1	1	1
NA	NA	NA	NA	NA	NA	NA	NA	NA	NA	NA	NA	NA	NA	NA	NA	NA	NA	NA	NA	NA	NA	NA	NA	NA	NA	NA	NA	NA	NA	NA	NA	NA	NA	NA	NA	NA	NA	NA	NA	NA	NA	NA	NA	NA	NA	2	2	1	0
NA	NA	NA	NA	NA	NA	NA	NA	NA	NA	NA	NA	NA	NA	NA	NA	NA	NA	NA	NA	NA	NA	NA	NA	NA	NA	NA	NA	NA	NA	NA	NA	NA	NA	NA	NA	NA	NA	NA	NA	NA	NA	NA	NA	NA	NA	2	0	2	1
NA	NA	NA	NA	NA	NA	NA	NA	NA	NA	NA	NA	NA	NA	NA	NA	NA	NA	NA	NA	NA	NA	NA	NA	NA	NA	NA	NA	NA	NA	NA	NA	NA	NA	NA	NA	NA	NA	NA	NA	NA	NA	NA	NA	NA	NA	2	2	0	0
NA	NA	NA	NA	NA	NA	NA	NA	NA	NA	NA	NA	NA	NA	NA	NA	NA	NA	NA	NA	NA	NA	NA	NA	NA	NA	NA	NA	NA	NA	NA	NA	NA	NA	NA	NA	NA	NA	NA	NA	NA	NA	NA	NA	NA	NA	2	2	0	0
NA	NA	NA	NA	NA	NA	NA	NA	NA	NA	NA	NA	NA	NA	NA	NA	NA	NA	NA	NA	NA	NA	NA	NA	NA	NA	NA	NA	NA	NA	NA	NA	NA	NA	NA	NA	NA	NA	NA	NA	NA	NA	NA	NA	NA	NA	2	0	0	0
NA	NA	NA	NA	NA	NA	NA	NA	NA	NA	NA	NA	NA	NA	NA	NA	NA	NA	NA	NA	NA	NA	NA	NA	NA	NA	NA	NA	NA	NA	NA	NA	NA	NA	NA	NA	NA	NA	NA	NA	NA	NA	NA	NA	NA	NA	2	2	0	0
NA	NA	NA	NA	NA	NA	NA	NA	NA	NA	NA	NA	NA	NA	NA	NA	NA	NA	NA	NA	NA	NA	NA	NA	NA	NA	NA	NA	NA	NA	NA	NA	NA	NA	NA	NA	NA	NA	NA	NA	NA	NA	NA	NA	NA	NA	NA	NA	NA	NA
NA	NA	NA	NA	NA	NA	NA	NA	NA	NA	NA	NA	NA	NA	NA	NA	NA	NA	NA	NA	NA	NA	NA	NA	NA	NA	NA	NA	NA	NA	NA	NA	NA	NA	NA	NA	NA	NA	NA	NA	NA	NA	NA	NA	NA	NA	2	2	0	1
NA	NA	NA	NA	NA	NA	NA	NA	NA	NA	NA	NA	NA	NA	NA	NA	NA	NA	NA	NA	NA	NA	NA	NA	NA	NA	NA	NA	NA	NA	NA	NA	NA	NA	NA	NA	NA	NA	NA	NA	NA	NA	NA	NA	NA	NA	2	1	0	0
NA	NA	NA	NA	NA	NA	NA	NA	NA	NA	NA	NA	NA	NA	NA	NA	NA	NA	NA	NA	NA	NA	NA	NA	NA	NA	NA	NA	NA	NA	NA	NA	NA	NA	NA	NA	NA	NA	NA	NA	NA	NA	NA	NA	NA	NA	2	2	2	0
NA	NA	NA	NA	NA	NA	NA	NA	NA	NA	NA	NA	NA	NA	NA	NA	NA	NA	NA	NA	NA	NA	NA	NA	NA	NA	NA	NA	NA	NA	NA	NA	NA	NA	NA	NA	NA	NA	NA	NA	NA	NA	NA	NA	NA	NA	2	0	0	0
NA	NA	NA	NA	NA	NA	NA	NA	NA	NA	NA	NA	NA	NA	NA	NA	NA	NA	NA	NA	NA	NA	NA	NA	NA	NA	NA	NA	NA	NA	NA	NA	NA	NA	NA	NA	NA	NA	NA	NA	NA	NA	NA	NA	NA	NA	2	2	0	1
NA	NA	NA	NA	NA	NA	NA	NA	NA	NA	NA	NA	NA	NA	NA	NA	NA	NA	NA	NA	NA	NA	NA	NA	NA	NA	NA	NA	NA	NA	NA	NA	NA	NA	NA	NA	NA	NA	NA	NA	NA	NA	NA	NA	NA	NA	2	1	0	0
NA	NA	NA	NA	NA	NA	NA	NA	NA	NA	NA	NA	NA	NA	NA	NA	NA	NA	NA	NA	NA	NA	NA	NA	NA	NA	NA	NA	NA	NA	NA	NA	NA	NA	NA	NA	NA	NA	NA	NA	NA	NA	NA	NA	NA	NA	2	2	0	1
NA	NA	NA	NA	NA	NA	NA	NA	NA	NA	NA	NA	NA	NA	NA	NA	NA	NA	NA	NA	NA	NA	NA	NA	NA	NA	NA	NA	NA	NA	NA	NA	NA	NA	NA	NA	NA	NA	NA	NA	NA	NA	NA	NA	NA	NA	2	2	0	0
NA	NA	NA	NA	NA	NA	NA	NA	NA	NA	NA	NA	NA	NA	NA	NA	NA	NA	NA	NA	NA	NA	NA	NA	NA	NA	NA	NA	NA	NA	NA	NA	NA	NA	NA	NA	NA	NA	NA	NA	NA	NA	NA	NA	NA	NA	2	1	1	0
NA	NA	NA	NA	NA	NA	NA	NA	NA	NA	NA	NA	NA	NA	NA	NA	NA	NA	NA	NA	NA	NA	NA	NA	NA	NA	NA	NA	NA	NA	NA	NA	NA	NA	NA	NA	NA	NA	NA	NA	NA	NA	NA	NA	NA	NA	2	2	1	1
NA	NA	NA	NA	NA	NA	NA	NA	NA	NA	NA	NA	NA	NA	NA	NA	NA	NA	NA	NA	NA	NA	NA	NA	NA	NA	NA	NA	NA	NA	NA	NA	NA	NA	NA	NA	NA	NA	NA	NA	NA	NA	NA	NA	NA	NA	2	1	1	1
NA	NA	NA	NA	NA	NA	NA	NA	NA	NA	NA	NA	NA	NA	NA	NA	NA	NA	NA	NA	NA	NA	NA	NA	NA	NA	NA	NA	NA	NA	NA	NA	NA	NA	NA	NA	NA	NA	NA	NA	NA	NA	NA	NA	NA	NA	1	2	0	0
NA	NA	NA	NA	NA	NA	NA	NA	NA	NA	NA	NA	NA	NA	NA	NA	NA	NA	NA	NA	NA	NA	NA	NA	NA	NA	NA	NA	NA	NA	NA	NA	NA	NA	NA	NA	NA	NA	NA	NA	NA	NA	NA	NA	NA	NA	2	1	1	0
[truncated: 56 more columns]
